# Supplementary material for: Longitudinal transcriptomic characterization of the immune response to acute hepatitis C virus infection in patients with spontaneous viral clearance
Source: PLoS Pathog. 2018 Sep 17;14(9):e1007290. doi: 10.1371/journal.ppat.1007290 (PMC6160227; doi:10.1371/journal.ppat.1007290)
Supplement: S1 Table — Columns labeled with timepoint group denote log2 fold-change in gene expression for the indicated condition relative to Pre-Infection baseline. (TXT) [file ppat.1007290.s006.txt]

ensembl_gene_id	external_gene_id	description	EarlyAcute	LateAcute_NegViremia	LateAcute_PosViremia	FollowUp	AveExpr	F	P.Value	adj.P.Val
ENSG00000173369	C1QB	complement component 1, q subcomponent, B chain [Source:HGNC Symbol;Acc:1242]	2.186325711	-0.216697992	1.755751721	-0.184705976	2.466080903	22.06710623	9.07E-07	0.012823351
ENSG00000156234	CXCL13	chemokine (C-X-C motif) ligand 13 [Source:HGNC Symbol;Acc:10639]	4.645474346	2.612146652	2.872108702	0.26661675	-1.926951806	18.80103229	2.90E-06	0.013144997
ENSG00000159189	C1QC	complement component 1, q subcomponent, C chain [Source:HGNC Symbol;Acc:1245]	2.443316302	0.205394576	1.706225417	0.000491856	1.208060135	18.18788859	3.68E-06	0.013144997
ENSG00000211943	IGHV3-15	immunoglobulin heavy variable 3-15 [Source:HGNC Symbol;Acc:5582]	0.042331232	-0.521391513	1.784688601	-0.095754808	3.220465905	17.88945188	4.13E-06	0.013144997
ENSG00000156113	KCNMA1	potassium large conductance calcium-activated channel, subfamily M, alpha member 1 [Source:HGNC Symbol;Acc:6284]	1.687276525	-0.528904861	1.257473742	-0.165180207	1.237038673	17.3995112	5.03E-06	0.013144997
ENSG00000173372	C1QA	complement component 1, q subcomponent, A chain [Source:HGNC Symbol;Acc:1241]	1.699064202	-0.200352088	1.289723028	-0.236291991	3.322346658	17.14242772	5.58E-06	0.013144997
ENSG00000253193	FCGR1C	Fc fragment of IgG, high affinity Ic, receptor (CD64), pseudogene [Source:HGNC Symbol;Acc:3615]	1.995233092	-1.533246065	1.227831949	-0.222029179	-1.063243099	15.51682077	1.11E-05	0.022433897
ENSG00000162512	SDC3	syndecan 3 [Source:HGNC Symbol;Acc:10660]	1.430301467	-0.01865058	1.067520871	0.203558823	2.87032091	13.61884813	2.67E-05	0.046310485
ENSG00000149131	SERPING1	serpin peptidase inhibitor, clade G (C1 inhibitor), member 1 [Source:HGNC Symbol;Acc:1228]	2.637799776	-0.115841057	2.444134197	0.392305105	3.459377159	12.91171165	3.78E-05	0.046310485
ENSG00000148737	TCF7L2	transcription factor 7-like 2 (T-cell specific, HMG-box) [Source:HGNC Symbol;Acc:11641]	0.931703577	-0.044716309	0.671668683	0.13967027	4.468491754	12.84212152	3.91E-05	0.046310485
ENSG00000198959	TGM2	transglutaminase 2 (C polypeptide, protein-glutamine-gamma-glutamyltransferase) [Source:HGNC Symbol;Acc:11778]	1.701881816	-0.185564598	0.897119561	-0.259743738	2.005040863	12.76985091	4.06E-05	0.046310485
ENSG00000135047	CTSL1	cathepsin L1 [Source:HGNC Symbol;Acc:2537]	1.013455182	0.248060638	0.504587675	0.050690486	4.211937183	12.68521811	4.24E-05	0.046310485
ENSG00000025708	TYMP	thymidine phosphorylase [Source:HGNC Symbol;Acc:3148]	1.256074318	-0.002301843	1.086272152	0.289129296	7.851702369	12.56915472	4.50E-05	0.046310485
ENSG00000133106	EPSTI1	epithelial stromal interaction 1 (breast) [Source:HGNC Symbol;Acc:16465]	1.270190821	0.122841745	0.981602224	0.020526437	5.840277306	12.40788622	4.89E-05	0.046310485
ENSG00000137757	CASP5	caspase 5, apoptosis-related cysteine peptidase [Source:HGNC Symbol;Acc:1506]	1.541678327	0.254844945	1.125921358	0.107419898	1.001362178	12.3970612	4.91E-05	0.046310485
ENSG00000116663	FBXO6	F-box protein 6 [Source:HGNC Symbol;Acc:13585]	0.947943729	-0.131549025	0.798560487	0.105814155	4.423110008	11.83718707	6.59E-05	0.057648425
ENSG00000171631	P2RY6	pyrimidinergic receptor P2Y, G-protein coupled, 6 [Source:HGNC Symbol;Acc:8543]	1.446205705	0.482171154	-0.212144805	-0.04225667	0.627470553	11.67208159	7.21E-05	0.057648425
ENSG00000156587	UBE2L6	ubiquitin-conjugating enzyme E2L 6 [Source:HGNC Symbol;Acc:12490]	0.976571924	-0.086211757	0.843935811	0.156895106	7.105952743	11.57931734	7.58E-05	0.057648425
ENSG00000130489	SCO2	SCO cytochrome oxidase deficient homolog 2 (yeast) [Source:HGNC Symbol;Acc:10604]	0.941894739	-0.366873767	0.634993658	0.074069339	5.806937838	11.53826079	7.75E-05	0.057648425
ENSG00000079308	TNS1	tensin 1 [Source:HGNC Symbol;Acc:11973]	0.85086061	-0.05796957	1.026342409	0.095410817	1.979860731	11.33141878	8.68E-05	0.060019558
ENSG00000140678	ITGAX	integrin, alpha X (complement component 3 receptor 4 subunit) [Source:HGNC Symbol;Acc:6152]	0.612208465	-0.093881286	0.258456762	0.246549097	7.549417264	11.28194208	8.92E-05	0.060019558
ENSG00000165949	IFI27	interferon, alpha-inducible protein 27 [Source:HGNC Symbol;Acc:5397]	3.669980465	0.749377444	3.236355509	0.879939837	-0.058576873	11.04959745	0.000101439	0.064281654
ENSG00000134575	ACP2	acid phosphatase 2, lysosomal [Source:HGNC Symbol;Acc:123]	0.80404696	0.167541649	0.555905044	0.140275511	4.151521149	10.99529241	0.000104575	0.064281654
ENSG00000152766	ANKRD22	ankyrin repeat domain 22 [Source:HGNC Symbol;Acc:28321]	2.819553073	-0.193646601	2.082244357	0.194554102	1.643299664	10.91618341	0.000109337	0.064408386
ENSG00000180155	LYNX1	Ly6/neurotoxin 1 [Source:HGNC Symbol;Acc:29604]	0.919279518	0.047343096	0.401191153	-0.085267698	2.224999382	10.80437762	0.000116482	0.064951443
ENSG00000143382	ADAMTSL4	ADAMTS-like 4 [Source:HGNC Symbol;Acc:19706]	1.025437948	-0.029471165	0.552233026	0.256044579	5.186160594	10.700605	0.000123579	0.064951443
ENSG00000168899	VAMP5	vesicle-associated membrane protein 5 (myobrevin) [Source:HGNC Symbol;Acc:12646]	0.796966014	-0.076927398	0.703877941	0.027748055	5.333333133	10.69407732	0.000124041	0.064951443
ENSG00000179750	APOBEC3B	apolipoprotein B mRNA editing enzyme, catalytic polypeptide-like 3B [Source:HGNC Symbol;Acc:17352]	1.402864169	-0.799272796	1.361613841	0.152017808	0.854040821	10.61681272	0.000129659	0.065468785
ENSG00000117228	GBP1	guanylate binding protein 1, interferon-inducible [Source:HGNC Symbol;Acc:4182]	1.467873933	-0.259874921	1.246834855	0.047396231	6.615429894	10.53694262	0.000135766	0.066188143
ENSG00000135636	DYSF	dysferlin, limb girdle muscular dystrophy 2B (autosomal recessive) [Source:HGNC Symbol;Acc:3097]	0.935936303	-0.324284457	0.753605101	0.146341769	6.019732868	10.25899208	0.000159635	0.070165299
ENSG00000000003	TSPAN6	tetraspanin 6 [Source:HGNC Symbol;Acc:11858]	-1.239299151	0.406722663	-0.993470795	-0.739538605	-0.270875954	10.24579693	0.000160878	0.070165299
ENSG00000002549	LAP3	leucine aminopeptidase 3 [Source:HGNC Symbol;Acc:18449]	1.067933047	-0.188427796	0.920540749	0.048734864	6.833134517	10.22510725	0.000162849	0.070165299
ENSG00000104972	LILRB1	leukocyte immunoglobulin-like receptor, subfamily B (with TM and ITIM domains), member 1 [Source:HGNC Symbol;Acc:6605]	0.817827348	0.010763801	0.654545131	0.281026182	6.712037471	10.21548669	0.000163775	0.070165299
ENSG00000065717	TLE2	transducin-like enhancer of split 2 (E(sp1) homolog, Drosophila) [Source:HGNC Symbol;Acc:11838]	-0.999477285	-0.088025855	-0.561176941	-0.228851505	3.283571947	10.12809101	0.000172458	0.070565677
ENSG00000115009	CCL20	chemokine (C-C motif) ligand 20 [Source:HGNC Symbol;Acc:10619]	-1.946097334	-6.788360623	-1.589781058	-1.219753898	-0.391146323	10.07273461	0.000178221	0.070565677
ENSG00000170866	LILRA3	leukocyte immunoglobulin-like receptor, subfamily A (without TM domain), member 3 [Source:HGNC Symbol;Acc:6604]	0.8058135	-0.323026102	0.293565229	0.151651201	5.084903843	10.0154384	0.000184411	0.070565677
ENSG00000010030	ETV7	ets variant 7 [Source:HGNC Symbol;Acc:18160]	2.149877216	0.470122671	1.50387539	0.444571175	1.58286997	9.986862434	0.000187587	0.070565677
ENSG00000225492	GBP1P1	guanylate binding protein 1, interferon-inducible pseudogene 1 [Source:HGNC Symbol;Acc:39561]	2.040997915	-0.764218458	1.497855701	0.112847515	0.539261787	9.954119766	0.000191301	0.070565677
ENSG00000161640	SIGLEC11	sialic acid binding Ig-like lectin 11 [Source:HGNC Symbol;Acc:15622]	1.313712847	0.377211664	1.445867622	-0.199090005	-0.68290637	9.925133644	0.000194657	0.070565677
ENSG00000019169	MARCO	macrophage receptor with collagenous structure [Source:HGNC Symbol;Acc:6895]	1.113120999	-0.088308466	0.852981838	0.05727754	4.086426875	9.8808925	0.000199906	0.070656634
ENSG00000177989	ODF3B	outer dense fiber of sperm tails 3B [Source:HGNC Symbol;Acc:34388]	0.985037323	-0.254374006	0.586488722	-0.004416183	5.033261398	9.783695508	0.000211996	0.072911349
ENSG00000163734	CXCL3	chemokine (C-X-C motif) ligand 3 [Source:HGNC Symbol;Acc:4604]	-1.748864648	-5.498219785	-0.527246322	0.058256923	0.534451577	9.748294659	0.000216599	0.072911349
ENSG00000115415	STAT1	signal transducer and activator of transcription 1, 91kDa [Source:HGNC Symbol;Acc:11362]	1.320159643	0.231184744	1.039117717	0.129690664	8.653365803	9.580574683	0.000239966	0.078898561
ENSG00000229754	CXCR2P1	chemokine (C-X-C motif) receptor 2 pseudogene 1 [Source:HGNC Symbol;Acc:6028]	1.651581432	-0.036176243	1.187571565	0.032387306	4.180704369	9.409090505	0.000266781	0.081657177
ENSG00000107736	CDH23	cadherin-related 23 [Source:HGNC Symbol;Acc:13733]	0.532557554	0.044073675	0.461341447	0.056012614	5.075063072	9.408147901	0.000266937	0.081657177
ENSG00000020577	SAMD4A	sterile alpha motif domain containing 4A [Source:HGNC Symbol;Acc:23023]	1.403833631	-0.163578127	1.085569425	0.313760152	2.654630576	9.379217919	0.000271783	0.081657177
ENSG00000237440	ZNF737	zinc finger protein 737 [Source:HGNC Symbol;Acc:32468]	-0.429989155	0.435859068	-0.412156156	0.046798232	3.768141229	9.35171998	0.00027648	0.081657177
ENSG00000154451	GBP5	guanylate binding protein 5 [Source:HGNC Symbol;Acc:19895]	1.214642114	0.110045731	0.720739126	0.161153254	7.941044388	9.347347794	0.000277235	0.081657177
ENSG00000136514	RTP4	receptor (chemosensory) transporter protein 4 [Source:HGNC Symbol;Acc:23992]	1.078388697	0.552699116	0.448605072	0.053461954	2.606514963	9.290125376	0.00028733	0.082903421
ENSG00000162654	GBP4	guanylate binding protein 4 [Source:HGNC Symbol;Acc:20480]	0.944166779	0.113542946	0.684476571	0.107305655	7.474233761	9.168771323	0.000310114	0.087687734
ENSG00000140105	WARS	tryptophanyl-tRNA synthetase [Source:HGNC Symbol;Acc:12729]	1.051004314	-0.200571473	0.921219739	0.043726405	8.206564894	9.120848114	0.000319656	0.088445177
ENSG00000233038	AC011899.9.1		1.052339641	0.322448543	0.201381882	0.134916298	2.932220479	9.093225784	0.000325304	0.088445177
ENSG00000168062	BATF2	basic leucine zipper transcription factor, ATF-like 2 [Source:HGNC Symbol;Acc:25163]	2.436995024	-0.148847556	1.472954825	-0.058194078	0.598791068	9.031184761	0.000338396	0.08992815
ENSG00000004468	CD38	CD38 molecule [Source:HGNC Symbol;Acc:1667]	1.214721616	-0.287427915	0.930579975	0.049931242	4.224065475	8.99638649	0.000345994	0.08992815
ENSG00000100911	PSME2	proteasome (prosome, macropain) activator subunit 2 (PA28 beta) [Source:HGNC Symbol;Acc:9569]	0.686133897	-0.197211188	0.736280811	0.05324542	7.520651726	8.979091965	0.000349841	0.08992815
ENSG00000196141	SPATS2L	spermatogenesis associated, serine-rich 2-like [Source:HGNC Symbol;Acc:24574]	1.135577262	0.242357287	0.797082205	0.12017168	3.267801505	8.892984095	0.00036971	0.093068174
ENSG00000096968	JAK2	Janus kinase 2 [Source:HGNC Symbol;Acc:6192]	0.925159831	0.196595815	0.666884468	0.236759531	6.36243563	8.845241636	0.000381262	0.093068174
ENSG00000178803	C22orf45	chromosome 22 open reading frame 45 [Source:HGNC Symbol;Acc:37122]	-1.674301491	-2.965888109	-1.525307694	-1.094724031	-0.337831095	8.843038681	0.000381805	0.093068174
ENSG00000081041	CXCL2	chemokine (C-X-C motif) ligand 2 [Source:HGNC Symbol;Acc:4603]	-1.756896803	-4.765047789	-0.349263995	0.152967799	2.498521316	8.80033457	0.000392494	0.094052247
ENSG00000211652	IGLV7-43	immunoglobulin lambda variable 7-43 [Source:HGNC Symbol;Acc:5929]	-0.2112725	-0.57529005	2.234664298	-0.034019505	1.321841194	8.758246329	0.000403355	0.094335103
ENSG00000183023	SLC8A1	solute carrier family 8 (sodium/calcium exchanger), member 1 [Source:HGNC Symbol;Acc:11068]	0.924891051	0.137798645	0.476302593	0.131742178	5.029244959	8.736525735	0.000409089	0.094335103
ENSG00000142089	IFITM3	interferon induced transmembrane protein 3 [Source:HGNC Symbol;Acc:5414]	1.412869368	-0.080330567	1.135708966	0.159717859	6.913201035	8.719335479	0.000413692	0.094335103
ENSG00000168961	LGALS9	lectin, galactoside-binding, soluble, 9 [Source:HGNC Symbol;Acc:6570]	0.650110014	-0.222991932	0.535935922	0.06460153	7.292495122	8.667480298	0.000427927	0.094445995
ENSG00000022267	FHL1	four and a half LIM domains 1 [Source:HGNC Symbol;Acc:3702]	-0.835117538	-0.166790385	-0.476832934	-0.269615115	4.158360846	8.664442011	0.000428777	0.094445995
ENSG00000160883	HK3	hexokinase 3 (white cell) [Source:HGNC Symbol;Acc:4925]	0.710828285	-0.138948112	0.494480446	0.253694026	7.10967801	8.627946927	0.000439144	0.094445995
ENSG00000172936	MYD88	myeloid differentiation primary response gene (88) [Source:HGNC Symbol;Acc:7562]	0.543510733	-0.158972913	0.363569237	-0.036703591	7.89398429	8.611520255	0.0004439	0.094445995
ENSG00000169245	CXCL10	chemokine (C-X-C motif) ligand 10 [Source:HGNC Symbol;Acc:10637]	2.700293713	-0.851481881	1.798915522	0.173110925	1.913296593	8.598943466	0.00044758	0.094445995
ENSG00000124882	EREG	epiregulin [Source:HGNC Symbol;Acc:3443]	-1.747622978	-2.865960589	-0.812323818	0.274251723	3.701437875	8.537538891	0.000466039	0.094931158
ENSG00000141574	SECTM1	secreted and transmembrane 1 [Source:HGNC Symbol;Acc:10707]	1.014879954	-0.124016129	0.923690454	0.1488957	6.649779041	8.518197698	0.000472026	0.094931158
ENSG00000068079	IFI35	interferon-induced protein 35 [Source:HGNC Symbol;Acc:5399]	1.067446952	0.014750646	0.920568426	0.1963245	5.240059489	8.514413122	0.000473208	0.094931158
ENSG00000171954	CYP4F22	cytochrome P450, family 4, subfamily F, polypeptide 22 [Source:HGNC Symbol;Acc:26820]	1.16450549	0.027800818	1.753447807	0.390522117	1.456312838	8.503169524	0.000476737	0.094931158
ENSG00000187741	FANCA	Fanconi anemia, complementation group A [Source:HGNC Symbol;Acc:3582]	0.872753888	-0.073606859	0.884156855	0.190879836	2.72756934	8.439169698	0.000497392	0.095198391
ENSG00000108852	MPP2	membrane protein, palmitoylated 2 (MAGUK p55 subfamily member 2) [Source:HGNC Symbol;Acc:7220]	-1.491818462	0.056200869	-1.309906999	-0.704234637	0.096448416	8.426700219	0.00050153	0.095198391
ENSG00000111678	C12orf57	chromosome 12 open reading frame 57 [Source:HGNC Symbol;Acc:29521]	-0.792779953	0.03512475	-0.300757323	-0.257545587	6.161683276	8.422741765	0.000502852	0.095198391
ENSG00000197646	PDCD1LG2	programmed cell death 1 ligand 2 [Source:HGNC Symbol;Acc:18731]	1.803790456	0.898542549	1.178204788	0.635704062	-0.481070758	8.416292566	0.000505013	0.095198391
ENSG00000150337	FCGR1A	Fc fragment of IgG, high affinity Ia, receptor (CD64) [Source:HGNC Symbol;Acc:3613]	1.313520346	-0.562813939	1.194008711	-0.076160685	3.740930825	8.323798256	0.000537174	0.099627282
ENSG00000138119	MYOF	myoferlin [Source:HGNC Symbol;Acc:3656]	1.384833652	0.256785828	0.971078516	0.117514326	5.657687929	8.308795165	0.000542602	0.099627282
