# Supplementary material for: Longitudinal transcriptomic characterization of the immune response to acute hepatitis C virus infection in patients with spontaneous viral clearance
Source: PLoS Pathog. 2018 Sep 17;14(9):e1007290. doi: 10.1371/journal.ppat.1007290 (PMC6160227; doi:10.1371/journal.ppat.1007290)
Supplement: S2 Table — (TXT) [file ppat.1007290.s007.txt]

ensembl_gene_id	external_gene_id	description	log2fold-change	AveExpr	t	P.Value	adj.P.Val
ENSG00000173369	C1QB	complement component 1, q subcomponent, B chain [Source:HGNC Symbol;Acc:1242]	2.186325711	2.466080903	7.236783957	9.40E-07	0.005830109
ENSG00000159189	C1QC	complement component 1, q subcomponent, C chain [Source:HGNC Symbol;Acc:1245]	2.443316302	1.208060135	7.092383147	1.24E-06	0.005830109
ENSG00000162512	SDC3	syndecan 3 [Source:HGNC Symbol;Acc:10660]	1.430301467	2.87032091	6.380817113	5.00E-06	0.012086988
ENSG00000135047	CTSL1	cathepsin L1 [Source:HGNC Symbol;Acc:2537]	1.013455182	4.211937183	6.269533658	6.26E-06	0.012086988
ENSG00000173372	C1QA	complement component 1, q subcomponent, A chain [Source:HGNC Symbol;Acc:1241]	1.699064202	3.322346658	6.257400607	6.41E-06	0.012086988
ENSG00000148737	TCF7L2	transcription factor 7-like 2 (T-cell specific, HMG-box) [Source:HGNC Symbol;Acc:11641]	0.931703577	4.468491754	6.190066491	7.35E-06	0.012086988
ENSG00000156234	CXCL13	chemokine (C-X-C motif) ligand 13 [Source:HGNC Symbol;Acc:10639]	4.645474346	-1.926951806	7.451669521	6.27E-07	0.005830109
ENSG00000156113	KCNMA1	potassium large conductance calcium-activated channel, subfamily M, alpha member 1 [Source:HGNC Symbol;Acc:6284]	1.687276525	1.237038673	6.28430248	6.07E-06	0.012086988
ENSG00000025708	TYMP	thymidine phosphorylase [Source:HGNC Symbol;Acc:3148]	1.256074318	7.851702369	6.132403235	8.27E-06	0.012086988
ENSG00000140678	ITGAX	integrin, alpha X (complement component 3 receptor 4 subunit) [Source:HGNC Symbol;Acc:6152]	0.612208465	7.549417264	6.114020371	8.59E-06	0.012086988
ENSG00000134575	ACP2	acid phosphatase 2, lysosomal [Source:HGNC Symbol;Acc:123]	0.80404696	4.151521149	6.009390499	1.06E-05	0.012086988
ENSG00000143382	ADAMTSL4	ADAMTS-like 4 [Source:HGNC Symbol;Acc:19706]	1.025437948	5.186160594	5.988413464	1.11E-05	0.012086988
ENSG00000065717	TLE2	transducin-like enhancer of split 2 (E(sp1) homolog, Drosophila) [Source:HGNC Symbol;Acc:11838]	-0.999477285	3.283571947	-5.927202179	1.26E-05	0.012431147
ENSG00000149131	SERPING1	serpin peptidase inhibitor, clade G (C1 inhibitor), member 1 [Source:HGNC Symbol;Acc:1228]	2.637799776	3.459377159	5.904948484	1.32E-05	0.012431147
ENSG00000137757	CASP5	caspase 5, apoptosis-related cysteine peptidase [Source:HGNC Symbol;Acc:1506]	1.541678327	1.001362178	6.029169404	1.02E-05	0.012086988
ENSG00000133106	EPSTI1	epithelial stromal interaction 1 (breast) [Source:HGNC Symbol;Acc:16465]	1.270190821	5.840277306	5.794941855	1.66E-05	0.013144916
ENSG00000104972	LILRB1	leukocyte immunoglobulin-like receptor, subfamily B (with TM and ITIM domains), member 1 [Source:HGNC Symbol;Acc:6605]	0.817827348	6.712037471	5.791089468	1.67E-05	0.013144916
ENSG00000022267	FHL1	four and a half LIM domains 1 [Source:HGNC Symbol;Acc:3702]	-0.835117538	4.158360846	-5.681487681	2.11E-05	0.014164153
ENSG00000156587	UBE2L6	ubiquitin-conjugating enzyme E2L 6 [Source:HGNC Symbol;Acc:12490]	0.976571924	7.105952743	5.679218917	2.12E-05	0.014164153
ENSG00000010030	ETV7	ets variant 7 [Source:HGNC Symbol;Acc:18160]	2.149877216	1.58286997	5.737288776	1.87E-05	0.013935222
ENSG00000116663	FBXO6	F-box protein 6 [Source:HGNC Symbol;Acc:13585]	0.947943729	4.423110008	5.641906728	2.29E-05	0.014164153
ENSG00000165949	IFI27	interferon, alpha-inducible protein 27 [Source:HGNC Symbol;Acc:5397]	3.669980465	-0.058576873	5.874493111	1.41E-05	0.012431147
ENSG00000198959	TGM2	transglutaminase 2 (C polypeptide, protein-glutamine-gamma-glutamyltransferase) [Source:HGNC Symbol;Acc:11778]	1.701881816	2.005040863	5.574272239	2.64E-05	0.014709306
ENSG00000096968	JAK2	Janus kinase 2 [Source:HGNC Symbol;Acc:6192]	0.925159831	6.36243563	5.503052681	3.07E-05	0.014709306
ENSG00000142347	MYO1F	myosin IF [Source:HGNC Symbol;Acc:7600]	0.64910845	8.784249029	5.467946513	3.31E-05	0.014709306
ENSG00000233038	AC011899.9.1		1.052339641	2.932220479	5.454139496	3.40E-05	0.014709306
ENSG00000154451	GBP5	guanylate binding protein 5 [Source:HGNC Symbol;Acc:19895]	1.214642114	7.941044388	5.455532827	3.39E-05	0.014709306
ENSG00000171631	P2RY6	pyrimidinergic receptor P2Y, G-protein coupled, 6 [Source:HGNC Symbol;Acc:8543]	1.446205705	0.627470553	5.54393186	2.81E-05	0.014709306
ENSG00000152766	ANKRD22	ankyrin repeat domain 22 [Source:HGNC Symbol;Acc:28321]	2.819553073	1.643299664	5.474588937	3.26E-05	0.014709306
ENSG00000025434	NR1H3	nuclear receptor subfamily 1, group H, member 3 [Source:HGNC Symbol;Acc:7966]	0.827857676	2.238832419	5.403395595	3.79E-05	0.014709306
ENSG00000130489	SCO2	SCO cytochrome oxidase deficient homolog 2 (yeast) [Source:HGNC Symbol;Acc:10604]	0.941894739	5.806937838	5.38948032	3.91E-05	0.014709306
ENSG00000111678	C12orf57	chromosome 12 open reading frame 57 [Source:HGNC Symbol;Acc:29521]	-0.792779953	6.161683276	-5.385565561	3.94E-05	0.014709306
ENSG00000183023	SLC8A1	solute carrier family 8 (sodium/calcium exchanger), member 1 [Source:HGNC Symbol;Acc:11068]	0.924891051	5.029244959	5.372168242	4.05E-05	0.014709306
ENSG00000136514	RTP4	receptor (chemosensory) transporter protein 4 [Source:HGNC Symbol;Acc:23992]	1.078388697	2.606514963	5.363498005	4.13E-05	0.014709306
ENSG00000180155	LYNX1	Ly6/neurotoxin 1 [Source:HGNC Symbol;Acc:29604]	0.919279518	2.224999382	5.366853741	4.10E-05	0.014709306
ENSG00000143669	LYST	lysosomal trafficking regulator [Source:HGNC Symbol;Acc:1968]	0.657608189	7.674676224	5.367084043	4.10E-05	0.014709306
ENSG00000174136	RGMB	RGM domain family, member B [Source:HGNC Symbol;Acc:26896]	-0.975218512	3.570327899	-5.329578683	4.44E-05	0.014709306
ENSG00000020577	SAMD4A	sterile alpha motif domain containing 4A [Source:HGNC Symbol;Acc:23023]	1.403833631	2.654630576	5.325579235	4.48E-05	0.014709306
ENSG00000197646	PDCD1LG2	programmed cell death 1 ligand 2 [Source:HGNC Symbol;Acc:18731]	1.803790456	-0.481070758	5.618327059	2.40E-05	0.014164153
ENSG00000213741	RPS29	ribosomal protein S29 [Source:HGNC Symbol;Acc:10419]	-0.716651871	9.851629192	-5.317392718	4.56E-05	0.014709306
ENSG00000253193	FCGR1C	Fc fragment of IgG, high affinity Ic, receptor (CD64), pseudogene [Source:HGNC Symbol;Acc:3615]	1.995233092	-1.063243099	5.63025506	2.34E-05	0.014164153
ENSG00000115415	STAT1	signal transducer and activator of transcription 1, 91kDa [Source:HGNC Symbol;Acc:11362]	1.320159643	8.653365803	5.295638431	4.78E-05	0.014709306
ENSG00000127152	BCL11B	B-cell CLL/lymphoma 11B (zinc finger protein) [Source:HGNC Symbol;Acc:13222]	-0.732565791	7.932160388	-5.290392111	4.83E-05	0.014709306
ENSG00000135077	HAVCR2	hepatitis A virus cellular receptor 2 [Source:HGNC Symbol;Acc:18437]	0.885482754	4.806834516	5.264655316	5.10E-05	0.014709306
ENSG00000170866	LILRA3	leukocyte immunoglobulin-like receptor, subfamily A (without TM domain), member 3 [Source:HGNC Symbol;Acc:6604]	0.8058135	5.084903843	5.265408765	5.10E-05	0.014709306
ENSG00000172809	RPL38	ribosomal protein L38 [Source:HGNC Symbol;Acc:10349]	-0.652518836	9.12721553	-5.269704729	5.05E-05	0.014709306
ENSG00000196141	SPATS2L	spermatogenesis associated, serine-rich 2-like [Source:HGNC Symbol;Acc:24574]	1.135577262	3.267801505	5.242016827	5.36E-05	0.014709306
ENSG00000162654	GBP4	guanylate binding protein 4 [Source:HGNC Symbol;Acc:20480]	0.944166779	7.474233761	5.262139475	5.13E-05	0.014709306
ENSG00000182853	VMO1	vitelline membrane outer layer 1 homolog (chicken) [Source:HGNC Symbol;Acc:30387]	1.286313482	1.077040448	5.303020875	4.70E-05	0.014709306
ENSG00000109475	RPL34	ribosomal protein L34 [Source:HGNC Symbol;Acc:10340]	-0.720371528	9.931630478	-5.233646931	5.46E-05	0.014709306
ENSG00000122026	RPL21	ribosomal protein L21 [Source:HGNC Symbol;Acc:10313]	-0.753876962	10.61025817	-5.198189724	5.89E-05	0.014709306
ENSG00000136040	PLXNC1	plexin C1 [Source:HGNC Symbol;Acc:9106]	0.694635241	6.846939333	5.197098072	5.90E-05	0.014709306
ENSG00000160883	HK3	hexokinase 3 (white cell) [Source:HGNC Symbol;Acc:4925]	0.710828285	7.10967801	5.190494784	5.99E-05	0.014709306
ENSG00000019169	MARCO	macrophage receptor with collagenous structure [Source:HGNC Symbol;Acc:6895]	1.113120999	4.086426875	5.166337889	6.31E-05	0.014709306
ENSG00000168899	VAMP5	vesicle-associated membrane protein 5 (myobrevin) [Source:HGNC Symbol;Acc:12646]	0.796966014	5.333333133	5.174682984	6.20E-05	0.014709306
ENSG00000177954	RPS27	ribosomal protein S27 [Source:HGNC Symbol;Acc:10416]	-0.753807158	11.0465821	-5.178837862	6.14E-05	0.014709306
ENSG00000147408	CSGALNACT1	chondroitin sulfate N-acetylgalactosaminyltransferase 1 [Source:HGNC Symbol;Acc:24290]	-0.676399718	5.41574569	-5.169137047	6.27E-05	0.014709306
ENSG00000145936	KCNMB1	potassium large conductance calcium-activated channel, subfamily M, beta member 1 [Source:HGNC Symbol;Acc:6285]	1.024644007	1.849733604	5.152330257	6.50E-05	0.014709306
ENSG00000244482	LILRA6	leukocyte immunoglobulin-like receptor, subfamily A (with TM domain), member 6 [Source:HGNC Symbol;Acc:15495]	0.890927562	4.992717609	5.142016336	6.65E-05	0.014709306
ENSG00000135636	DYSF	dysferlin, limb girdle muscular dystrophy 2B (autosomal recessive) [Source:HGNC Symbol;Acc:3097]	0.935936303	6.019732868	5.139589478	6.68E-05	0.014709306
ENSG00000133134	BEX2	brain expressed X-linked 2 [Source:HGNC Symbol;Acc:30933]	-0.809000809	3.654933051	-5.118046854	7.00E-05	0.014709306
ENSG00000107736	CDH23	cadherin-related 23 [Source:HGNC Symbol;Acc:13733]	0.532557554	5.075063072	5.12960345	6.83E-05	0.014709306
ENSG00000147180	ZNF711	zinc finger protein 711 [Source:HGNC Symbol;Acc:13128]	-1.039316294	1.288476018	-5.130637772	6.81E-05	0.014709306
ENSG00000117228	GBP1	guanylate binding protein 1, interferon-inducible [Source:HGNC Symbol;Acc:4182]	1.467873933	6.615429894	5.103474896	7.23E-05	0.014709306
ENSG00000165097	KDM1B	lysine (K)-specific demethylase 1B [Source:HGNC Symbol;Acc:21577]	0.714864937	6.070482989	5.10003976	7.28E-05	0.014709306
ENSG00000000003	TSPAN6	tetraspanin 6 [Source:HGNC Symbol;Acc:11858]	-1.239299151	-0.270875954	-5.279234459	4.95E-05	0.014709306
ENSG00000182899	RPL35A	ribosomal protein L35a [Source:HGNC Symbol;Acc:10345]	-0.670053712	9.594019334	-5.099914145	7.28E-05	0.014709306
ENSG00000108852	MPP2	membrane protein, palmitoylated 2 (MAGUK p55 subfamily member 2) [Source:HGNC Symbol;Acc:7220]	-1.491818462	0.096448416	-5.234145247	5.45E-05	0.014709306
ENSG00000079308	TNS1	tensin 1 [Source:HGNC Symbol;Acc:11973]	0.85086061	1.979860731	5.074447927	7.70E-05	0.01476645
ENSG00000127507	EMR2	egf-like module containing, mucin-like, hormone receptor-like 2 [Source:HGNC Symbol;Acc:3337]	0.649915445	5.989814866	5.080995662	7.59E-05	0.01476645
ENSG00000229754	CXCR2P1	chemokine (C-X-C motif) receptor 2 pseudogene 1 [Source:HGNC Symbol;Acc:6028]	1.651581432	4.180704369	5.061401237	7.92E-05	0.01476645
ENSG00000184515	BEX5	brain expressed, X-linked 5 [Source:HGNC Symbol;Acc:27990]	-1.14809379	1.180267812	-5.101544306	7.26E-05	0.014709306
ENSG00000165168	CYBB	cytochrome b-245, beta polypeptide [Source:HGNC Symbol;Acc:2578]	0.993046935	9.394331608	5.051034465	8.10E-05	0.01476645
ENSG00000002549	LAP3	leucine aminopeptidase 3 [Source:HGNC Symbol;Acc:18449]	1.067933047	6.833134517	5.041232558	8.27E-05	0.01476645
ENSG00000198918	RPL39	ribosomal protein L39 [Source:HGNC Symbol;Acc:10350]	-0.69742944	10.0644441	-5.036298971	8.36E-05	0.01476645
ENSG00000132357	CARD6	caspase recruitment domain family, member 6 [Source:HGNC Symbol;Acc:16394]	1.216558229	3.470988341	5.009692464	8.86E-05	0.01476645
ENSG00000144713	RPL32	ribosomal protein L32 [Source:HGNC Symbol;Acc:10336]	-0.703527178	10.58775627	-5.033488196	8.41E-05	0.01476645
ENSG00000188282	RUFY4	RUN and FYVE domain containing 4 [Source:HGNC Symbol;Acc:24804]	1.612432884	0.856014709	5.066804419	7.82E-05	0.01476645
ENSG00000177989	ODF3B	outer dense fiber of sperm tails 3B [Source:HGNC Symbol;Acc:34388]	0.985037323	5.033261398	5.008800623	8.88E-05	0.01476645
ENSG00000111181	SLC6A12	solute carrier family 6 (neurotransmitter transporter, betaine/GABA), member 12 [Source:HGNC Symbol;Acc:11045]	1.633759391	1.663254179	5.007729122	8.90E-05	0.01476645
ENSG00000134571	MYBPC3	myosin binding protein C, cardiac [Source:HGNC Symbol;Acc:7551]	1.109209372	0.315657167	5.08434046	7.53E-05	0.01476645
ENSG00000068079	IFI35	interferon-induced protein 35 [Source:HGNC Symbol;Acc:5399]	1.067446952	5.240059489	4.99797635	9.09E-05	0.01476645
ENSG00000138119	MYOF	myoferlin [Source:HGNC Symbol;Acc:3656]	1.384833652	5.657687929	4.999483407	9.06E-05	0.01476645
ENSG00000131042	LILRB2	leukocyte immunoglobulin-like receptor, subfamily B (with TM and ITIM domains), member 2 [Source:HGNC Symbol;Acc:6606]	0.758626866	7.744218701	5.006823549	8.91E-05	0.01476645
ENSG00000177600	RPLP2	ribosomal protein, large, P2 [Source:HGNC Symbol;Acc:10377]	-0.72800129	10.10098944	-5.005113697	8.95E-05	0.01476645
ENSG00000100342	APOL1	apolipoprotein L, 1 [Source:HGNC Symbol;Acc:618]	1.039765912	5.090672491	4.981476867	9.42E-05	0.015132457
ENSG00000158714	SLAMF8	SLAM family member 8 [Source:HGNC Symbol;Acc:21391]	1.70862608	2.131922509	4.968314086	9.69E-05	0.015159751
ENSG00000080561	MID2	midline 2 [Source:HGNC Symbol;Acc:7096]	-0.846007049	2.656359072	-4.951646603	0.000100515	0.015446532
ENSG00000113645	WWC1	WW and C2 domain containing 1 [Source:HGNC Symbol;Acc:29435]	-0.993673273	-0.667549895	-5.158829783	6.41E-05	0.014709306
ENSG00000138496	PARP9	poly (ADP-ribose) polymerase family, member 9 [Source:HGNC Symbol;Acc:24118]	1.130378348	6.639642472	4.973630515	9.58E-05	0.015159751
ENSG00000225492	GBP1P1	guanylate binding protein 1, interferon-inducible pseudogene 1 [Source:HGNC Symbol;Acc:39561]	2.040997915	0.539261787	5.000340136	9.04E-05	0.01476645
ENSG00000142089	IFITM3	interferon induced transmembrane protein 3 [Source:HGNC Symbol;Acc:5414]	1.412869368	6.913201035	4.939039833	0.000103317	0.015706371
ENSG00000163682	RPL9	ribosomal protein L9 [Source:HGNC Symbol;Acc:10369]	-0.76760142	10.63289444	-4.912028527	0.000109591	0.016309451
ENSG00000122406	RPL5	ribosomal protein L5 [Source:HGNC Symbol;Acc:10360]	-0.68175818	10.70300502	-4.90545018	0.000111177	0.016373132
ENSG00000168062	BATF2	basic leucine zipper transcription factor, ATF-like 2 [Source:HGNC Symbol;Acc:25163]	2.436995024	0.598791068	4.932464971	0.000104809	0.015763788
ENSG00000107679	PLEKHA1	pleckstrin homology domain containing, family A (phosphoinositide binding specific) member 1 [Source:HGNC Symbol;Acc:14335]	-0.560371385	5.939011629	-4.868441307	0.000120546	0.017334089
ENSG00000186407	CD300E	CD300e molecule [Source:HGNC Symbol;Acc:28874]	0.761792802	8.163447665	4.870647985	0.000119965	0.017334089
ENSG00000179750	APOBEC3B	apolipoprotein B mRNA editing enzyme, catalytic polypeptide-like 3B [Source:HGNC Symbol;Acc:17352]	1.402864169	0.854040821	4.859238605	0.000122998	0.017389454
ENSG00000179044	EXOC3L1	exocyst complex component 3-like 1 [Source:HGNC Symbol;Acc:27540]	1.6770963	-0.225938213	4.965259191	9.76E-05	0.015159751
ENSG00000186818	LILRB4	leukocyte immunoglobulin-like receptor, subfamily B (with TM and ITIM domains), member 4 [Source:HGNC Symbol;Acc:6608]	0.72733325	5.449262492	4.836817656	0.000129187	0.017617263
ENSG00000154764	WNT7A	wingless-type MMTV integration site family, member 7A [Source:HGNC Symbol;Acc:12786]	-1.23994705	2.541733376	-4.807797422	0.000137671	0.017617263
ENSG00000111331	OAS3	2'-5'-oligoadenylate synthetase 3, 100kDa [Source:HGNC Symbol;Acc:8088]	1.4758741	6.982624942	4.831104424	0.000130814	0.017617263
ENSG00000135148	TRAFD1	TRAF-type zinc finger domain containing 1 [Source:HGNC Symbol;Acc:24808]	0.635977453	6.290605261	4.828884055	0.000131452	0.017617263
ENSG00000145425	RPS3A	ribosomal protein S3A [Source:HGNC Symbol;Acc:10421]	-0.792800464	11.25721754	-4.829408705	0.000131301	0.017617263
ENSG00000204577	LILRB3	leukocyte immunoglobulin-like receptor, subfamily B (with TM and ITIM domains), member 3 [Source:HGNC Symbol;Acc:6607]	0.938112917	4.355769908	4.803509336	0.000138972	0.017617263
ENSG00000177570	SAMD12	sterile alpha motif domain containing 12 [Source:HGNC Symbol;Acc:31750]	-1.018849911	2.686895284	-4.778828048	0.000146707	0.017617263
ENSG00000169245	CXCL10	chemokine (C-X-C motif) ligand 10 [Source:HGNC Symbol;Acc:10637]	2.700293713	1.913296593	4.774677851	0.00014805	0.017617263
ENSG00000181754	AMIGO1	adhesion molecule with Ig-like domain 1 [Source:HGNC Symbol;Acc:20824]	-0.649259098	4.91670504	-4.79206031	0.000142507	0.017617263
ENSG00000004468	CD38	CD38 molecule [Source:HGNC Symbol;Acc:1667]	1.214721616	4.224065475	4.781482627	0.000145854	0.017617263
ENSG00000187741	FANCA	Fanconi anemia, complementation group A [Source:HGNC Symbol;Acc:3582]	0.872753888	2.72756934	4.763466569	0.000151741	0.017617263
ENSG00000178803	C22orf45	chromosome 22 open reading frame 45 [Source:HGNC Symbol;Acc:37122]	-1.674301491	-0.337831095	-4.865288468	0.00012138	0.017334089
ENSG00000136942	RPL35	ribosomal protein L35 [Source:HGNC Symbol;Acc:10344]	-0.653722784	9.068119212	-4.793650555	0.000142011	0.017617263
ENSG00000105699	LSR	lipolysis stimulated lipoprotein receptor [Source:HGNC Symbol;Acc:29572]	-0.766161738	4.593915949	-4.774942154	0.000147964	0.017617263
ENSG00000188313	PLSCR1	phospholipid scramblase 1 [Source:HGNC Symbol;Acc:9092]	0.83053945	5.948738617	4.785303812	0.000144636	0.017617263
ENSG00000163840	DTX3L	deltex 3-like (Drosophila) [Source:HGNC Symbol;Acc:30323]	0.911405565	6.549735439	4.786728441	0.000144184	0.017617263
ENSG00000143947	RPS27A	ribosomal protein S27a [Source:HGNC Symbol;Acc:10417]	-0.710161734	10.71426414	-4.784673877	0.000144836	0.017617263
ENSG00000144712	CAND2	cullin-associated and neddylation-dissociated 2 (putative) [Source:HGNC Symbol;Acc:30689]	-1.142446178	0.285074074	-4.848102212	0.000126033	0.017617263
ENSG00000241106	HLA-DOB	major histocompatibility complex, class II, DO beta [Source:HGNC Symbol;Acc:4937]	-0.899093802	2.537087442	-4.741359179	0.000159295	0.017747144
ENSG00000231500	RPS18	ribosomal protein S18 [Source:HGNC Symbol;Acc:10401]	-0.706128931	11.29151825	-4.77783702	0.000147026	0.017617263
ENSG00000110079	MS4A4A	membrane-spanning 4-domains, subfamily A, member 4 [Source:HGNC Symbol;Acc:13371]	1.557204149	2.561629504	4.738270639	0.00016038	0.017747144
ENSG00000141574	SECTM1	secreted and transmembrane 1 [Source:HGNC Symbol;Acc:10707]	1.014879954	6.649779041	4.766458081	0.000150747	0.017617263
ENSG00000171858	RPS21	ribosomal protein S21 [Source:HGNC Symbol;Acc:10409]	-0.689222091	8.912016101	-4.763000962	0.000151896	0.017617263
ENSG00000198168	SVIP	small VCP/p97-interacting protein [Source:HGNC Symbol;Acc:25238]	-0.750529261	5.514013672	-4.75400801	0.000154927	0.017617263
ENSG00000227097	RP11-742N3.1.1		-0.695025318	4.185964462	-4.730792618	0.00016304	0.017747144
ENSG00000196683	TOMM7	translocase of outer mitochondrial membrane 7 homolog (yeast) [Source:HGNC Symbol;Acc:21648]	-0.613935181	7.928709722	-4.753442595	0.00015512	0.017617263
ENSG00000164587	RPS14	ribosomal protein S14 [Source:HGNC Symbol;Acc:10387]	-0.703793768	10.47191716	-4.751563629	0.000155762	0.017617263
ENSG00000198780	FAM169A	family with sequence similarity 169, member A [Source:HGNC Symbol;Acc:29138]	-0.986680853	4.089082228	-4.72163396	0.000166358	0.017747144
ENSG00000166086	JAM3	junctional adhesion molecule 3 [Source:HGNC Symbol;Acc:15532]	-0.800656214	2.763720297	-4.696695125	0.000175745	0.018024223
ENSG00000137154	RPS6	ribosomal protein S6 [Source:HGNC Symbol;Acc:10429]	-0.727391917	11.70292058	-4.73263864	0.000162379	0.017747144
ENSG00000170956	CEACAM3	carcinoembryonic antigen-related cell adhesion molecule 3 [Source:HGNC Symbol;Acc:1815]	1.101607016	1.266985946	4.715049137	0.000168786	0.01780818
ENSG00000253518	CTD-2031P19.4.1		-0.872382915	0.816940561	-4.720013407	0.000166952	0.017747144
ENSG00000167526	RPL13	ribosomal protein L13 [Source:HGNC Symbol;Acc:10303]	-0.68562454	11.05269971	-4.727228602	0.000164323	0.017747144
ENSG00000115392	FANCL	Fanconi anemia, complementation group L [Source:HGNC Symbol;Acc:20748]	0.698603221	2.606718594	4.684654142	0.000180469	0.018024223
ENSG00000140105	WARS	tryptophanyl-tRNA synthetase [Source:HGNC Symbol;Acc:12729]	1.051004314	8.206564894	4.723003815	0.000165857	0.017747144
ENSG00000234184	RP5-887A10.1.1		-1.229268279	0.241160273	-4.753942037	0.00015495	0.017617263
ENSG00000182809	CRIP2	cysteine-rich protein 2 [Source:HGNC Symbol;Acc:2361]	-0.995200921	3.61926897	-4.683664871	0.000180863	0.018024223
ENSG00000156482	RPL30	ribosomal protein L30 [Source:HGNC Symbol;Acc:10333]	-0.660333457	9.678314783	-4.702539957	0.000173498	0.018024223
ENSG00000173442	EHBP1L1	EH domain binding protein 1-like 1 [Source:HGNC Symbol;Acc:30682]	0.433364621	8.072300263	4.699887899	0.000174514	0.018024223
ENSG00000110944	IL23A	interleukin 23, alpha subunit p19 [Source:HGNC Symbol;Acc:15488]	-0.984300726	2.592762241	-4.651561748	0.000194126	0.018297003
ENSG00000111679	PTPN6	protein tyrosine phosphatase, non-receptor type 6 [Source:HGNC Symbol;Acc:9658]	0.521518471	8.528733449	4.692662806	0.000177313	0.018024223
ENSG00000151466	SCLT1	sodium channel and clathrin linker 1 [Source:HGNC Symbol;Acc:26406]	0.591507593	4.215720473	4.668638278	0.000186952	0.018139435
ENSG00000172548	NIPAL4	NIPA-like domain containing 4 [Source:HGNC Symbol;Acc:28018]	-2.564136785	-0.822688513	-4.814417576	0.000135687	0.017617263
ENSG00000088827	SIGLEC1	sialic acid binding Ig-like lectin 1, sialoadhesin [Source:HGNC Symbol;Acc:11127]	2.482814649	4.095518637	4.658507829	0.000191175	0.018204128
ENSG00000166313	APBB1	amyloid beta (A4) precursor protein-binding, family B, member 1 (Fe65) [Source:HGNC Symbol;Acc:581]	-0.609649302	5.661329609	-4.676891127	0.000183582	0.018024223
ENSG00000156515	HK1	hexokinase 1 [Source:HGNC Symbol;Acc:4922]	0.417832564	7.586432248	4.680947461	0.000181949	0.018024223
ENSG00000131469	RPL27	ribosomal protein L27 [Source:HGNC Symbol;Acc:10328]	-0.662730747	9.98875246	-4.679906254	0.000182367	0.018024223
ENSG00000118181	RPS25	ribosomal protein S25 [Source:HGNC Symbol;Acc:10413]	-0.652976845	10.25602362	-4.678586118	0.000182898	0.018024223
ENSG00000253701	AL928768.3.1		-1.235548398	2.305616307	-4.630557104	0.000203334	0.018491314
ENSG00000112306	RPS12	ribosomal protein S12 [Source:HGNC Symbol;Acc:10385]	-0.674375554	10.78517755	-4.66517928	0.000188383	0.018139435
ENSG00000124614	RPS10	ribosomal protein S10 [Source:HGNC Symbol;Acc:10383]	-0.694086952	9.825898719	-4.664645668	0.000188605	0.018139435
ENSG00000140548	ZNF710	zinc finger protein 710 [Source:HGNC Symbol;Acc:25352]	0.525645731	4.977741088	4.64746186	0.000195889	0.018340947
ENSG00000134419	RPS15A	ribosomal protein S15a [Source:HGNC Symbol;Acc:10389]	-0.599892117	8.214368418	-4.65690217	0.000191853	0.018204128
ENSG00000182107	TMEM30B	transmembrane protein 30B [Source:HGNC Symbol;Acc:27254]	-1.288050108	2.45770865	-4.595023661	0.000219934	0.018491314
ENSG00000008988	RPS20	ribosomal protein S20 [Source:HGNC Symbol;Acc:10405]	-0.638160915	10.3449175	-4.633604159	0.000201971	0.018491314
ENSG00000136573	BLK	B lymphoid tyrosine kinase [Source:HGNC Symbol;Acc:1057]	-1.047583237	4.385108664	-4.60761356	0.0002139	0.018491314
ENSG00000189343	AC004448.3.1		-0.669952409	4.19614202	-4.603418882	0.000215892	0.018491314
ENSG00000198034	RPS4X	ribosomal protein S4, X-linked [Source:HGNC Symbol;Acc:10424]	-0.657084173	10.93522652	-4.627318206	0.000204793	0.018491314
ENSG00000168734	PKIG	protein kinase (cAMP-dependent, catalytic) inhibitor gamma [Source:HGNC Symbol;Acc:9019]	-0.982408372	2.696087424	-4.582963206	0.000225875	0.018491314
ENSG00000173786	CNP	2',3'-cyclic nucleotide 3' phosphodiesterase [Source:HGNC Symbol;Acc:2158]	0.560279469	5.47833148	4.61819886	0.000208958	0.018491314
ENSG00000168961	LGALS9	lectin, galactoside-binding, soluble, 9 [Source:HGNC Symbol;Acc:6570]	0.650110014	7.292495122	4.623298419	0.000206619	0.018491314
ENSG00000071082	RPL31	ribosomal protein L31 [Source:HGNC Symbol;Acc:10334]	-0.651242793	10.25779464	-4.622153013	0.000207142	0.018491314
ENSG00000188493	C19orf54	chromosome 19 open reading frame 54 [Source:HGNC Symbol;Acc:24758]	0.524223444	3.42772299	4.576718317	0.000229015	0.018491314
ENSG00000187608	ISG15	ISG15 ubiquitin-like modifier [Source:HGNC Symbol;Acc:4053]	1.306854269	5.141889629	4.600838333	0.000217126	0.018491314
ENSG00000105193	RPS16	ribosomal protein S16 [Source:HGNC Symbol;Acc:10396]	-0.651086783	10.19833829	-4.612330674	0.000211683	0.018491314
ENSG00000137959	IFI44L	interferon-induced protein 44-like [Source:HGNC Symbol;Acc:17817]	2.024948107	4.600095221	4.590582651	0.000222103	0.018491314
ENSG00000110700	RPS13	ribosomal protein S13 [Source:HGNC Symbol;Acc:10386]	-0.611419341	9.644991228	-4.611424943	0.000212107	0.018491314
ENSG00000105372	RPS19	ribosomal protein S19 [Source:HGNC Symbol;Acc:10402]	-0.563699491	10.14240307	-4.610886318	0.00021236	0.018491314
ENSG00000114942	EEF1B2	eukaryotic translation elongation factor 1 beta 2 [Source:HGNC Symbol;Acc:3208]	-0.760982468	9.530852483	-4.611390975	0.000212123	0.018491314
ENSG00000135144	DTX1	deltex homolog 1 (Drosophila) [Source:HGNC Symbol;Acc:3060]	-0.81040755	3.180661915	-4.56415017	0.000235469	0.018491314
ENSG00000082438	COBLL1	COBL-like 1 [Source:HGNC Symbol;Acc:23571]	-0.92581061	3.407473729	-4.564968828	0.000235043	0.018491314
ENSG00000130487	KLHDC7B	kelch domain containing 7B [Source:HGNC Symbol;Acc:25145]	0.66894254	3.371433622	4.565922276	0.000234548	0.018491314
ENSG00000168813	ZNF507	zinc finger protein 507 [Source:HGNC Symbol;Acc:23783]	-0.575640803	5.567202642	-4.58965548	0.000222558	0.018491314
ENSG00000178429	RPS3AP5	ribosomal protein S3A pseudogene 5 [Source:HGNC Symbol;Acc:23744]	-0.885674138	1.063935174	-4.570652136	0.000232108	0.018491314
ENSG00000162373	BEND5	BEN domain containing 5 [Source:HGNC Symbol;Acc:25668]	-0.925315381	1.151627282	-4.561189818	0.000237016	0.018491314
ENSG00000196961	AP2A1	adaptor-related protein complex 2, alpha 1 subunit [Source:HGNC Symbol;Acc:561]	0.476573047	6.621574937	4.588697206	0.00022303	0.018491314
ENSG00000083845	RPS5	ribosomal protein S5 [Source:HGNC Symbol;Acc:10426]	-0.707247579	9.479785026	-4.589324127	0.000222721	0.018491314
ENSG00000233927	RPS28	ribosomal protein S28 [Source:HGNC Symbol;Acc:10418]	-0.625115925	8.863199464	-4.589065815	0.000222848	0.018491314
ENSG00000176928	GCNT4	glucosaminyl (N-acetyl) transferase 4, core 2 [Source:HGNC Symbol;Acc:17973]	-0.768884592	3.663011701	-4.552146458	0.000241806	0.018579664
ENSG00000153896	ZNF599	zinc finger protein 599 [Source:HGNC Symbol;Acc:26408]	-0.695785273	1.282176774	-4.549160291	0.000243409	0.018601745
ENSG00000149177	PTPRJ	protein tyrosine phosphatase, receptor type, J [Source:HGNC Symbol;Acc:9673]	0.421872462	7.846336295	4.580080996	0.000227319	0.018491314
ENSG00000110987	BCL7A	B-cell CLL/lymphoma 7A [Source:HGNC Symbol;Acc:1004]	-0.779788364	3.915066647	-4.545581065	0.000245345	0.01864887
ENSG00000196123	KIAA0895L	KIAA0895-like [Source:HGNC Symbol;Acc:34408]	0.688915515	1.965789066	4.528358045	0.00025488	0.019066109
ENSG00000101307	SIRPB1	signal-regulatory protein beta 1 [Source:HGNC Symbol;Acc:15928]	0.638089597	5.959656883	4.569296118	0.000232805	0.018491314
ENSG00000111674	ENO2	enolase 2 (gamma, neuronal) [Source:HGNC Symbol;Acc:3353]	-0.595705081	4.974239308	-4.559936922	0.000237674	0.018491314
ENSG00000137628	DDX60	DEAD (Asp-Glu-Ala-Asp) box polypeptide 60 [Source:HGNC Symbol;Acc:25942]	1.028430762	5.434365577	4.556763812	0.000239349	0.018491314
ENSG00000163486	SRGAP2	SLIT-ROBO Rho GTPase activating protein 2 [Source:HGNC Symbol;Acc:19751]	0.511509805	5.786931342	4.558195126	0.000238592	0.018491314
ENSG00000234741	GAS5	growth arrest-specific 5 (non-protein coding) [Source:HGNC Symbol;Acc:16355]	-0.623387127	7.411382725	-4.563045081	0.000236046	0.018491314
ENSG00000149273	RPS3	ribosomal protein S3 [Source:HGNC Symbol;Acc:10420]	-0.642688118	10.99870725	-4.538361773	0.000249297	0.018847924
ENSG00000186918	ZNF395	zinc finger protein 395 [Source:HGNC Symbol;Acc:18737]	-0.720466347	5.593312318	-4.523880781	0.00025742	0.019154736
ENSG00000100628	ASB2	ankyrin repeat and SOCS box containing 2 [Source:HGNC Symbol;Acc:16012]	1.123600122	1.779998447	4.478158872	0.000284869	0.01986956
ENSG00000181690	PLAG1	pleiomorphic adenoma gene 1 [Source:HGNC Symbol;Acc:9045]	-0.830555558	3.207946591	-4.481912627	0.000282508	0.01986956
ENSG00000177335	C8orf31	chromosome 8 open reading frame 31 [Source:HGNC Symbol;Acc:26731]	1.011721312	0.287628019	4.528573589	0.000254758	0.019066109
ENSG00000186468	RPS23	ribosomal protein S23 [Source:HGNC Symbol;Acc:10410]	-0.670170467	9.72668074	-4.519563464	0.000259893	0.019237517
ENSG00000136244	IL6	interleukin 6 (interferon, beta 2) [Source:HGNC Symbol;Acc:6018]	-3.25688723	-0.200023416	-4.475317824	0.00028667	0.01986956
ENSG00000173193	PARP14	poly (ADP-ribose) polymerase family, member 14 [Source:HGNC Symbol;Acc:29232]	0.90548988	7.086582459	4.507492878	0.000266936	0.019655949
ENSG00000105640	RPL18A	ribosomal protein L18a [Source:HGNC Symbol;Acc:10311]	-0.639711441	10.02618204	-4.503334044	0.000269407	0.019686738
ENSG00000245146	CTB-131B5.4.1		-0.781812697	1.217221574	-4.462240016	0.000295107	0.02005878
ENSG00000130255	RPL36	ribosomal protein L36 [Source:HGNC Symbol;Acc:13631]	-0.585324952	8.984966846	-4.502109823	0.000270139	0.019686738
ENSG00000100316	RPL3	ribosomal protein L3 [Source:HGNC Symbol;Acc:10332]	-0.709522995	11.69802684	-4.498188595	0.000272497	0.019697861
ENSG00000198242	RPL23A	ribosomal protein L23a [Source:HGNC Symbol;Acc:10317]	-0.576910446	9.932922049	-4.497226914	0.000273078	0.019697861
ENSG00000111796	KLRB1	killer cell lectin-like receptor subfamily B, member 1 [Source:HGNC Symbol;Acc:6373]	-0.671399014	6.88028503	-4.48981539	0.000277601	0.019821867
ENSG00000172936	MYD88	myeloid differentiation primary response gene (88) [Source:HGNC Symbol;Acc:7562]	0.543510733	7.89398429	4.491170197	0.000276769	0.019821867
ENSG00000177409	SAMD9L	sterile alpha motif domain containing 9-like [Source:HGNC Symbol;Acc:1349]	1.403897421	6.710125452	4.478480011	0.000284667	0.01986956
ENSG00000104974	LILRA1	leukocyte immunoglobulin-like receptor, subfamily A (with TM domain), member 1 [Source:HGNC Symbol;Acc:6602]	0.900814832	6.449194812	4.473477574	0.000287842	0.01986956
ENSG00000197756	RPL37A	ribosomal protein L37a [Source:HGNC Symbol;Acc:10348]	-0.606424123	8.362380503	-4.477839959	0.000285071	0.01986956
ENSG00000142937	RPS8	ribosomal protein S8 [Source:HGNC Symbol;Acc:10441]	-0.659416543	10.74314783	-4.471768416	0.000288935	0.01986956
ENSG00000145592	RPL37	ribosomal protein L37 [Source:HGNC Symbol;Acc:10347]	-0.608338007	10.18085571	-4.470868519	0.000289513	0.01986956
ENSG00000197928	ZNF677	zinc finger protein 677 [Source:HGNC Symbol;Acc:28730]	-0.769924385	0.662451752	-4.443482643	0.00030765	0.020614001
ENSG00000063180	CA11	carbonic anhydrase XI [Source:HGNC Symbol;Acc:1370]	-0.681726414	2.73622817	-4.412328589	0.000329686	0.021048132
ENSG00000133313	CNDP2	CNDP dipeptidase 2 (metallopeptidase M20 family) [Source:HGNC Symbol;Acc:24437]	0.636610799	6.74405874	4.462711337	0.000294799	0.02005878
ENSG00000181381	DDX60L	DEAD (Asp-Glu-Ala-Asp) box polypeptide 60-like [Source:HGNC Symbol;Acc:26429]	0.786556022	6.251969343	4.459161809	0.00029713	0.020099603
ENSG00000130956	HABP4	hyaluronan binding protein 4 [Source:HGNC Symbol;Acc:17062]	-0.643826089	3.83841651	-4.420499079	0.000323757	0.021048132
ENSG00000115318	LOXL3	lysyl oxidase-like 3 [Source:HGNC Symbol;Acc:13869]	0.760428891	3.093655914	4.403182736	0.000336453	0.021048132
ENSG00000163001	CCDC104	coiled-coil domain containing 104 [Source:HGNC Symbol;Acc:30540]	-0.477182377	4.250254082	-4.422978606	0.000321979	0.021048132
ENSG00000116251	RPL22	ribosomal protein L22 [Source:HGNC Symbol;Acc:10315]	-0.605266973	9.53453398	-4.44356937	0.000307591	0.020614001
ENSG00000254682	RP11-660L16.2.1		-0.864343958	3.089975793	-4.388442494	0.000347657	0.02143437
ENSG00000114391	RPL24	ribosomal protein L24 [Source:HGNC Symbol;Acc:10325]	-0.56913211	9.430414853	-4.434445815	0.000313884	0.020932501
ENSG00000028116	VRK2	vaccinia related kinase 2 [Source:HGNC Symbol;Acc:12719]	0.538156097	4.511749419	4.414332604	0.000328222	0.021048132
ENSG00000100911	PSME2	proteasome (prosome, macropain) activator subunit 2 (PA28 beta) [Source:HGNC Symbol;Acc:9569]	0.686133897	7.520651726	4.431867487	0.000315686	0.020953833
ENSG00000245910	SNHG6	small nucleolar RNA host gene 6 (non-protein coding) [Source:HGNC Symbol;Acc:32965]	-0.540662594	6.146440594	-4.424625011	0.000320804	0.021048132
ENSG00000175536	LIPT2	lipoyl(octanoyl) transferase 2 (putative) [Source:HGNC Symbol;Acc:37216]	-0.808647492	0.994545184	-4.387096685	0.000348699	0.02143437
ENSG00000089220	PEBP1	phosphatidylethanolamine binding protein 1 [Source:HGNC Symbol;Acc:8630]	-0.469960067	6.798531693	-4.41700028	0.000326282	0.021048132
ENSG00000105926	MPP6	membrane protein, palmitoylated 6 (MAGUK p55 subfamily member 6) [Source:HGNC Symbol;Acc:18167]	-0.69746725	3.233462332	-4.368863252	0.000363125	0.021586256
ENSG00000175061	C17orf76-AS1	C17orf76 antisense RNA 1 (non-protein coding) [Source:HGNC Symbol;Acc:28619]	-0.638527983	7.44855287	-4.416757576	0.000326458	0.021048132
ENSG00000166278	C2	complement component 2 [Source:HGNC Symbol;Acc:1248]	1.561066591	1.332628296	4.360669902	0.000369803	0.021784452
ENSG00000063177	RPL18	ribosomal protein L18 [Source:HGNC Symbol;Acc:10310]	-0.613175097	9.885314936	-4.411192655	0.000330519	0.021048132
ENSG00000171863	RPS7	ribosomal protein S7 [Source:HGNC Symbol;Acc:10440]	-0.607480206	9.949519877	-4.40836839	0.000332599	0.021048132
ENSG00000147604	RPL7	ribosomal protein L7 [Source:HGNC Symbol;Acc:10363]	-0.650368876	10.27551969	-4.407902717	0.000332944	0.021048132
ENSG00000257093	KIAA1147	KIAA1147 [Source:HGNC Symbol;Acc:29472]	-0.539112483	6.669780713	-4.401749846	0.000337526	0.021048132
ENSG00000168394	TAP1	transporter 1, ATP-binding cassette, sub-family B (MDR/TAP) [Source:HGNC Symbol;Acc:43]	0.727651809	7.802947042	4.401186342	0.000337949	0.021048132
ENSG00000198113	C9orf167	chromosome 9 open reading frame 167 [Source:HGNC Symbol;Acc:25981]	0.749823512	4.482145361	4.374287439	0.000358772	0.021492846
ENSG00000175505	CLCF1	cardiotrophin-like cytokine factor 1 [Source:HGNC Symbol;Acc:17412]	-0.857595584	2.513020799	-4.338129394	0.00038882	0.022349779
ENSG00000129255	MPDU1	mannose-P-dolichol utilization defect 1 [Source:HGNC Symbol;Acc:7207]	0.433689641	4.948592783	4.374912578	0.000358273	0.021492846
ENSG00000231486	AC096579.7.1		-0.833408061	2.382275477	-4.330227866	0.000395718	0.022409412
ENSG00000196730	DAPK1	death-associated protein kinase 1 [Source:HGNC Symbol;Acc:2674]	0.636593187	5.868576084	4.380675055	0.000353712	0.021462597
ENSG00000000938	FGR	Gardner-Rasheed feline sarcoma viral (v-fgr) oncogene homolog [Source:HGNC Symbol;Acc:3697]	0.700401273	8.949576989	4.387613783	0.000348298	0.02143437
ENSG00000260655	CTA-250D10.23.1		-1.37645828	2.4636619	-4.327817416	0.000397847	0.022409412
ENSG00000142541	RPL13A	ribosomal protein L13a [Source:HGNC Symbol;Acc:10304]	-0.597399751	11.74591054	-4.380887548	0.000353545	0.021462597
ENSG00000114861	FOXP1	forkhead box P1 [Source:HGNC Symbol;Acc:3823]	-0.70702253	7.116867772	-4.382737408	0.000352094	0.021462597
ENSG00000121413	ZSCAN18	zinc finger and SCAN domain containing 18 [Source:HGNC Symbol;Acc:21037]	-0.691006741	2.395142275	-4.320692337	0.000404208	0.022677329
ENSG00000215472	RPL17	ribosomal protein L17 [Source:HGNC Symbol;Acc:10307]	-0.584564459	10.04396066	-4.377533513	0.000356191	0.021492846
ENSG00000155846	PPARGC1B	peroxisome proliferator-activated receptor gamma, coactivator 1 beta [Source:HGNC Symbol;Acc:30022]	0.571579371	4.533814787	4.355155048	0.000374367	0.021871069
ENSG00000060971	ACAA1	acetyl-CoA acyltransferase 1 [Source:HGNC Symbol;Acc:82]	0.375514947	5.756027616	4.367900309	0.000363903	0.021586256
ENSG00000111335	OAS2	2'-5'-oligoadenylate synthetase 2, 69/71kDa [Source:HGNC Symbol;Acc:8087]	1.263463823	6.988696528	4.366656732	0.000364911	0.021586256
ENSG00000116017	ARID3A	AT rich interactive domain 3A (BRIGHT-like) [Source:HGNC Symbol;Acc:3031]	0.637829198	3.94829214	4.329839503	0.00039606	0.022409412
ENSG00000128040	SPINK2	serine peptidase inhibitor, Kazal type 2 (acrosin-trypsin inhibitor) [Source:HGNC Symbol;Acc:11245]	-1.31958911	-0.360606257	-4.402595701	0.000336893	0.021048132
ENSG00000145911	N4BP3	NEDD4 binding protein 3 [Source:HGNC Symbol;Acc:29852]	-1.092500315	2.057399684	-4.295414314	0.000427613	0.023432524
ENSG00000136286	MYO1G	myosin IG [Source:HGNC Symbol;Acc:13880]	0.388582246	8.499298225	4.355503658	0.000374077	0.021871069
ENSG00000141068	KSR1	kinase suppressor of ras 1 [Source:HGNC Symbol;Acc:6465]	0.481710955	6.07360394	4.348173572	0.000380227	0.022121999
ENSG00000160326	SLC2A6	solute carrier family 2 (facilitated glucose transporter), member 6 [Source:HGNC Symbol;Acc:11011]	0.639498323	5.455060186	4.342397143	0.000385145	0.022316322
ENSG00000173905	GOLIM4	golgi integral membrane protein 4 [Source:HGNC Symbol;Acc:15448]	0.679456293	3.924966246	4.316181141	0.000408288	0.022731076
ENSG00000100473	COCH	coagulation factor C homolog, cochlin (Limulus polyphemus) [Source:HGNC Symbol;Acc:2180]	-0.874159112	0.608898411	-4.297748654	0.000425395	0.023401709
ENSG00000147403	RPL10	ribosomal protein L10 [Source:HGNC Symbol;Acc:10298]	-0.633595608	11.40969344	-4.335064834	0.000391481	0.022407934
ENSG00000184730	APOBR	apolipoprotein B receptor [Source:HGNC Symbol;Acc:24087]	0.540319052	6.76821702	4.329183399	0.000396639	0.022409412
ENSG00000134321	RSAD2	radical S-adenosyl methionine domain containing 2 [Source:HGNC Symbol;Acc:30908]	1.816915593	3.593318323	4.285231165	0.000437424	0.023877605
ENSG00000142512	SIGLEC10	sialic acid binding Ig-like lectin 10 [Source:HGNC Symbol;Acc:15620]	0.684865939	5.47504622	4.314313481	0.000409989	0.022731076
ENSG00000198832	RP3-412A9.11.1	Selenoprotein M [Source:UniProtKB/Swiss-Prot;Acc:Q8WWX9]	-0.784062441	3.104495618	-4.26555272	0.000457032	0.024383073
ENSG00000060982	BCAT1	branched chain amino-acid transaminase 1, cytosolic [Source:HGNC Symbol;Acc:976]	0.842891074	3.312616231	4.269738993	0.000452788	0.024248144
ENSG00000161640	SIGLEC11	sialic acid binding Ig-like lectin 11 [Source:HGNC Symbol;Acc:15622]	1.313712847	-0.68290637	4.338055448	0.000388884	0.022349779
ENSG00000176533	GNG7	guanine nucleotide binding protein (G protein), gamma 7 [Source:HGNC Symbol;Acc:4410]	-0.822815542	4.013319631	-4.271514789	0.000450999	0.024248144
ENSG00000165795	NDRG2	NDRG family member 2 [Source:HGNC Symbol;Acc:14460]	-0.577629175	3.137411665	-4.251653861	0.000471413	0.024750884
ENSG00000149970	CNKSR2	connector enhancer of kinase suppressor of Ras 2 [Source:HGNC Symbol;Acc:19701]	-0.761454518	2.567920947	-4.237522199	0.000486503	0.025098678
ENSG00000198755	RPL10A	ribosomal protein L10a [Source:HGNC Symbol;Acc:10299]	-0.621723682	9.986498013	-4.298231933	0.000424938	0.023401709
ENSG00000186152	LILRP1	leukocyte immunoglobulin-like receptor pseudogene 1 [Source:HGNC Symbol;Acc:15496]	1.020210256	-0.346886227	4.314330381	0.000409974	0.022731076
ENSG00000137474	MYO7A	myosin VIIA [Source:HGNC Symbol;Acc:7606]	1.317099776	1.94624213	4.219373098	0.000506599	0.025332844
ENSG00000152229	PSTPIP2	proline-serine-threonine phosphatase interacting protein 2 [Source:HGNC Symbol;Acc:9581]	0.748960008	5.340738001	4.272992796	0.000449516	0.024248144
ENSG00000117519	CNN3	calponin 3, acidic [Source:HGNC Symbol;Acc:2157]	-1.084883761	1.182201692	-4.219810307	0.000506106	0.025332844
ENSG00000023171	GRAMD1B	GRAM domain containing 1B [Source:HGNC Symbol;Acc:29214]	0.584698936	4.116137507	4.245494247	0.000477931	0.024750884
ENSG00000125691	RPL23	ribosomal protein L23 [Source:HGNC Symbol;Acc:10316]	-0.571592335	10.00710386	-4.270434974	0.000452086	0.024248144
ENSG00000204264	PSMB8	proteasome (prosome, macropain) subunit, beta type, 8 (large multifunctional peptidase 7) [Source:HGNC Symbol;Acc:9545]	0.444846488	7.368442447	4.270765164	0.000451753	0.024248144
ENSG00000070087	PFN2	profilin 2 [Source:HGNC Symbol;Acc:8882]	-0.798061048	1.90424368	-4.192289426	0.000538156	0.02596741
ENSG00000105369	CD79A	CD79a molecule, immunoglobulin-associated alpha [Source:HGNC Symbol;Acc:1698]	-1.007767669	6.365750857	-4.253422282	0.000469558	0.024750884
ENSG00000132530	XAF1	XIAP associated factor 1 [Source:HGNC Symbol;Acc:30932]	1.239244915	6.713690464	4.254790313	0.000468128	0.024750884
ENSG00000225217	HSPA7	heat shock 70kDa protein 7 (HSP70B) [Source:HGNC Symbol;Acc:5240]	1.119322989	2.87762958	4.200148687	0.0005288	0.025779918
ENSG00000226950	SNHG13	small nucleolar RNA host gene 13 (non-protein coding) [Source:HGNC Symbol;Acc:28964]	-0.656326767	4.453286992	-4.2306202	0.000494049	0.025119878
ENSG00000141698	NT5C3L	5'-nucleotidase, cytosolic III-like [Source:HGNC Symbol;Acc:28300]	-0.450102709	3.572768539	-4.209535682	0.00051784	0.025600724
ENSG00000160791	CCR5	chemokine (C-C motif) receptor 5 [Source:HGNC Symbol;Acc:1606]	1.319977766	4.724457755	4.231993777	0.000492538	0.025119878
ENSG00000162244	RPL29	ribosomal protein L29 [Source:HGNC Symbol;Acc:10331]	-0.558957466	9.702264899	-4.253438351	0.000469541	0.024750884
ENSG00000109861	CTSC	cathepsin C [Source:HGNC Symbol;Acc:2528]	0.493594329	7.491493851	4.250441736	0.000472688	0.024750884
ENSG00000169508	GPR183	G protein-coupled receptor 183 [Source:HGNC Symbol;Acc:3128]	-1.216762801	7.250721841	-4.246394785	0.000476973	0.024750884
ENSG00000231360	AL592284.1	Uncharacterized protein [Source:UniProtKB/TrEMBL;Acc:F5H305]	-0.620670803	3.689864554	-4.207305705	0.000520423	0.025636713
ENSG00000111276	CDKN1B	cyclin-dependent kinase inhibitor 1B (p27, Kip1) [Source:HGNC Symbol;Acc:1785]	-0.654054275	7.892973102	-4.247266545	0.000476046	0.024750884
ENSG00000170909	OSCAR	osteoclast associated, immunoglobulin-like receptor [Source:HGNC Symbol;Acc:29960]	0.702151738	5.449452185	4.234335094	0.000489973	0.025098678
ENSG00000135916	ITM2C	integral membrane protein 2C [Source:HGNC Symbol;Acc:6175]	-0.453004907	5.74665375	-4.234779304	0.000489488	0.025098678
ENSG00000172915	NBEA	neurobeachin [Source:HGNC Symbol;Acc:7648]	-0.74477453	2.256436166	-4.166644788	0.00056986	0.026512944
ENSG00000196189	SEMA4A	sema domain, immunoglobulin domain (Ig), transmembrane domain (TM) and short cytoplasmic domain, (semaphorin) 4A [Source:HGNC Symbol;Acc:10729]	0.490818868	6.452070431	4.229108927	0.000495717	0.025119878
ENSG00000069188	SDK2	sidekick cell adhesion molecule 2 [Source:HGNC Symbol;Acc:19308]	-1.000049077	2.762115383	-4.170436084	0.000565057	0.026512944
ENSG00000143801	PSEN2	presenilin 2 (Alzheimer disease 4) [Source:HGNC Symbol;Acc:9509]	0.650416617	2.891535575	4.169335753	0.000566447	0.026512944
ENSG00000158966	CACHD1	cache domain containing 1 [Source:HGNC Symbol;Acc:29314]	-0.800880885	1.063860271	-4.166463888	0.00057009	0.026512944
ENSG00000137266	SLC22A23	solute carrier family 22, member 23 [Source:HGNC Symbol;Acc:21106]	-0.799336997	2.665553838	-4.158892469	0.000579809	0.026614752
ENSG00000188846	RPL14	ribosomal protein L14 [Source:HGNC Symbol;Acc:10305]	-0.546625427	9.976256629	-4.218941849	0.000507087	0.025332844
ENSG00000172197	MBOAT1	membrane bound O-acyltransferase domain containing 1 [Source:HGNC Symbol;Acc:21579]	0.636286716	3.973950494	4.184202669	0.000547957	0.026172352
ENSG00000139567	ACVRL1	activin A receptor type II-like 1 [Source:HGNC Symbol;Acc:175]	0.937046128	0.596412329	4.159313067	0.000579265	0.026614752
ENSG00000149269	PAK1	p21 protein (Cdc42/Rac)-activated kinase 1 [Source:HGNC Symbol;Acc:8590]	0.669425533	6.436095861	4.213334049	0.00051347	0.025561419
ENSG00000163520	FBLN2	fibulin 2 [Source:HGNC Symbol;Acc:3601]	-0.961128061	2.081639248	-4.14407495	0.000599315	0.027244754
ENSG00000150337	FCGR1A	Fc fragment of IgG, high affinity Ia, receptor (CD64) [Source:HGNC Symbol;Acc:3613]	1.313520346	3.740930825	4.173884129	0.000560724	0.026512944
ENSG00000180771	SRSF8	serine/arginine-rich splicing factor 8 [Source:HGNC Symbol;Acc:16988]	-0.475000357	6.591811415	-4.209499796	0.000517881	0.025600724
ENSG00000125148	MT2A	metallothionein 2A [Source:HGNC Symbol;Acc:7406]	0.938068572	5.059294925	4.194770373	0.000535185	0.025912476
ENSG00000105612	DNASE2	deoxyribonuclease II, lysosomal [Source:HGNC Symbol;Acc:2960]	0.468711849	5.649133827	4.197057643	0.00053246	0.025869145
ENSG00000177628	GBA	glucosidase, beta, acid [Source:HGNC Symbol;Acc:4177]	0.549859485	5.060062195	4.188837701	0.000542318	0.026043267
ENSG00000174444	RPL4	ribosomal protein L4 [Source:HGNC Symbol;Acc:10353]	-0.632909409	11.47847362	-4.201246393	0.000527506	0.025779918
ENSG00000149577	SIDT2	SID1 transmembrane family, member 2 [Source:HGNC Symbol;Acc:24272]	0.476022162	6.736146561	4.201730937	0.000526936	0.025779918
ENSG00000184979	USP18	ubiquitin specific peptidase 18 [Source:HGNC Symbol;Acc:12616]	1.544637495	2.45812233	4.13439902	0.000612408	0.027399297
ENSG00000108798	ABI3	ABI family, member 3 [Source:HGNC Symbol;Acc:29859]	0.915925421	5.465366682	4.187934213	0.000543412	0.026043267
ENSG00000246430	RP11-16M8.2.1		0.855391698	0.74266623	4.126988734	0.000622629	0.027508526
ENSG00000161929	SCIMP	SLP adaptor and CSK interacting membrane protein [Source:HGNC Symbol;Acc:33504]	1.084249727	4.72357291	4.168538057	0.000567456	0.026512944
ENSG00000134326	CMPK2	cytidine monophosphate (UMP-CMP) kinase 2, mitochondrial [Source:HGNC Symbol;Acc:27015]	1.560905589	4.280443878	4.159942639	0.000578451	0.026614752
ENSG00000232472	EEF1B2P3	eukaryotic translation elongation factor 1 beta 2 pseudogene 3 [Source:HGNC Symbol;Acc:3210]	-1.030072558	-0.757202986	-4.222835951	0.000502701	0.025332844
ENSG00000128383	APOBEC3A	apolipoprotein B mRNA editing enzyme, catalytic polypeptide-like 3A [Source:HGNC Symbol;Acc:17343]	1.286860204	5.906180103	4.179029777	0.00055432	0.026387147
ENSG00000103313	MEFV	Mediterranean fever [Source:HGNC Symbol;Acc:6998]	1.013658272	5.832125447	4.161312745	0.000576684	0.026614752
ENSG00000105373	GLTSCR2	glioma tumor suppressor candidate region gene 2 [Source:HGNC Symbol;Acc:4333]	-0.628629823	9.56737419	-4.169188249	0.000566633	0.026512944
ENSG00000173110	HSPA6	heat shock 70kDa protein 6 (HSP70B') [Source:HGNC Symbol;Acc:5239]	1.466678957	3.261596957	4.114692897	0.000639969	0.028012015
ENSG00000134202	GSTM3	glutathione S-transferase mu 3 (brain) [Source:HGNC Symbol;Acc:4635]	-0.935893801	1.690803442	-4.084226149	0.000685056	0.028402693
ENSG00000259834	RP11-284N8.3.1		-0.530274144	6.259888861	-4.150893463	0.000590259	0.027006716
ENSG00000135378	PRRG4	proline rich Gla (G-carboxyglutamic acid) 4 (transmembrane) [Source:HGNC Symbol;Acc:30799]	0.852788917	3.56564273	4.105953358	0.000652588	0.028100632
ENSG00000117602	RCAN3	RCAN family member 3 [Source:HGNC Symbol;Acc:3042]	-0.677129704	6.524302998	-4.147756871	0.000594407	0.027108816
ENSG00000089127	OAS1	2'-5'-oligoadenylate synthetase 1, 40/46kDa [Source:HGNC Symbol;Acc:8086]	1.598051809	5.722741753	4.136311858	0.000609797	0.027399297
ENSG00000162496	DHRS3	dehydrogenase/reductase (SDR family) member 3 [Source:HGNC Symbol;Acc:17693]	-1.029284642	4.592809201	-4.12488163	0.000625567	0.027552212
ENSG00000161643	SIGLEC16	sialic acid binding Ig-like lectin 16 (gene/pseudogene) [Source:HGNC Symbol;Acc:24851]	1.346734997	0.522183378	4.087883964	0.000679478	0.028402693
ENSG00000119686	FLVCR2.1	Feline leukemia virus subgroup C receptor-related protein 2 [Source:UniProtKB/Swiss-Prot;Acc:Q9UPI3]	0.862370524	3.724549689	4.10654037	0.000651733	0.028100632
ENSG00000180061	TMEM150B	transmembrane protein 150B [Source:HGNC Symbol;Acc:34415]	1.030729293	2.522263737	4.077333736	0.000695691	0.02867544
ENSG00000254709	IGLL5	immunoglobulin lambda-like polypeptide 5 [Source:HGNC Symbol;Acc:38476]	-0.812262177	1.349590895	-4.065228412	0.000714772	0.028749191
ENSG00000104093	DMXL2	Dmx-like 2 [Source:HGNC Symbol;Acc:2938]	0.785521786	6.613755105	4.136678323	0.000609298	0.027399297
ENSG00000134243	SORT1	sortilin 1 [Source:HGNC Symbol;Acc:11186]	0.705636707	6.241838175	4.132986718	0.000614343	0.027399297
ENSG00000018280	SLC11A1	solute carrier family 11 (proton-coupled divalent metal ion transporters), member 1 [Source:HGNC Symbol;Acc:10907]	0.775906021	6.821183591	4.135844436	0.000610434	0.027399297
ENSG00000142676	RPL11	ribosomal protein L11 [Source:HGNC Symbol;Acc:10301]	-0.577354918	10.75744651	-4.135243262	0.000611254	0.027399297
ENSG00000134802	SLC43A3	solute carrier family 43, member 3 [Source:HGNC Symbol;Acc:17466]	0.626163596	3.967610464	4.097857545	0.000664501	0.028212365
ENSG00000162341	TPCN2	two pore segment channel 2 [Source:HGNC Symbol;Acc:20820]	0.590738532	4.541801168	4.109300907	0.000647725	0.028100632
ENSG00000204387	C6orf48	chromosome 6 open reading frame 48 [Source:HGNC Symbol;Acc:19078]	-0.535640768	6.925239494	-4.12957049	0.000619049	0.027508526
ENSG00000115232	ITGA4	integrin, alpha 4 (antigen CD49D, alpha 4 subunit of VLA-4 receptor) [Source:HGNC Symbol;Acc:6140]	0.555051967	8.653596356	4.127958355	0.000621282	0.027508526
ENSG00000128335	APOL2	apolipoprotein L, 2 [Source:HGNC Symbol;Acc:619]	0.669364084	5.220305856	4.112135587	0.000643636	0.028085569
ENSG00000012779	ALOX5	arachidonate 5-lipoxygenase [Source:HGNC Symbol;Acc:435]	0.623591367	7.078630176	4.122924024	0.000628308	0.027587024
ENSG00000255197	RP11-750H9.5.1		0.535288998	5.117110312	4.108369093	0.000649075	0.028100632
ENSG00000039068	CDH1	cadherin 1, type 1, E-cadherin (epithelial) [Source:HGNC Symbol;Acc:1748]	-0.833924882	0.424652333	-4.058288205	0.000725949	0.028749191
ENSG00000144749	LRIG1	leucine-rich repeats and immunoglobulin-like domains 1 [Source:HGNC Symbol;Acc:17360]	-0.442389328	5.291573136	-4.105041601	0.000653919	0.028100632
ENSG00000152213	ARL11	ADP-ribosylation factor-like 11 [Source:HGNC Symbol;Acc:24046]	0.833329843	3.480501928	4.068363782	0.00070978	0.028749191
ENSG00000227615	RP11-864N7.2.1		-0.948443624	0.178414202	-4.052737785	0.000735013	0.028785629
ENSG00000138311	ZNF365	zinc finger protein 365 [Source:HGNC Symbol;Acc:18194]	-0.6827961	1.979013425	-4.0375717	0.000760364	0.029054132
ENSG00000184271	POU6F1	POU class 6 homeobox 1 [Source:HGNC Symbol;Acc:9224]	-0.62601393	3.898085635	-4.072472498	0.000703291	0.028749191
ENSG00000165138	ANKS6	ankyrin repeat and sterile alpha motif domain containing 6 [Source:HGNC Symbol;Acc:26724]	-0.537977139	3.842833392	-4.068778725	0.000709122	0.028749191
ENSG00000171777	RASGRP4	RAS guanyl releasing protein 4 [Source:HGNC Symbol;Acc:18958]	0.602642585	5.910605798	4.098054002	0.00066421	0.028212365
ENSG00000126709	IFI6	interferon, alpha-inducible protein 6 [Source:HGNC Symbol;Acc:4054]	1.320081319	5.564051492	4.092669912	0.000672249	0.028402693
ENSG00000166441	RPL27A	ribosomal protein L27a [Source:HGNC Symbol;Acc:10329]	-0.57358881	10.33453207	-4.100218548	0.000661005	0.028212365
ENSG00000105202	FBL	fibrillarin [Source:HGNC Symbol;Acc:3599]	-0.551385207	7.291181822	-4.101070504	0.000659747	0.028212365
ENSG00000087253	LPCAT2	lysophosphatidylcholine acyltransferase 2 [Source:HGNC Symbol;Acc:26032]	0.6543651	5.350198144	4.08809013	0.000679165	0.028402693
ENSG00000143502	SUSD4	sushi domain containing 4 [Source:HGNC Symbol;Acc:25470]	-0.781827563	2.194297783	-4.02322889	0.000785147	0.029244003
ENSG00000029153	ARNTL2	aryl hydrocarbon receptor nuclear translocator-like 2 [Source:HGNC Symbol;Acc:18984]	0.708295331	1.30343423	4.018798381	0.000792965	0.029244003
ENSG00000173715	C11orf80	chromosome 11 open reading frame 80 [Source:HGNC Symbol;Acc:26197]	-0.552848294	2.134221215	-4.018710954	0.00079312	0.029244003
ENSG00000117543	DPH5	DPH5 homolog (S. cerevisiae) [Source:HGNC Symbol;Acc:24270]	-0.518227285	4.856188726	-4.073569435	0.000701569	0.028749191
ENSG00000164659	KIAA1324L	KIAA1324-like [Source:HGNC Symbol;Acc:21945]	-0.47013576	3.115035262	-4.032957669	0.00076825	0.029088954
ENSG00000170989	S1PR1	sphingosine-1-phosphate receptor 1 [Source:HGNC Symbol;Acc:3165]	-0.781000371	7.369817277	-4.089130619	0.000677588	0.028402693
ENSG00000197958	RPL12	ribosomal protein L12 [Source:HGNC Symbol;Acc:10302]	-0.540910381	10.09669908	-4.087811231	0.000679589	0.028402693
ENSG00000115008	IL1A	interleukin 1, alpha [Source:HGNC Symbol;Acc:5991]	-3.16250225	-2.596999389	-4.04372976	0.000749966	0.02897001
ENSG00000108298	RPL19	ribosomal protein L19 [Source:HGNC Symbol;Acc:10312]	-0.566841842	11.01686956	-4.086064142	0.000682247	0.028402693
ENSG00000140950	KIAA1609	KIAA1609 [Source:HGNC Symbol;Acc:29325]	0.606231756	2.703480766	4.019106381	0.000792419	0.029244003
ENSG00000135677	GNS	glucosamine (N-acetyl)-6-sulfatase [Source:HGNC Symbol;Acc:4422]	0.627122133	8.185171153	4.085246297	0.000683496	0.028402693
ENSG00000170222	C17orf48	chromosome 17 open reading frame 48 [Source:HGNC Symbol;Acc:30925]	-0.697454368	4.455908513	-4.056783702	0.000728394	0.028765476
ENSG00000234028	AC062029.1.1		-0.916339472	0.688874811	-4.009686097	0.00080929	0.029244003
ENSG00000165410	CFL2	cofilin 2 (muscle) [Source:HGNC Symbol;Acc:1875]	-0.918885741	3.826032958	-4.039677975	0.000756792	0.029054132
ENSG00000144645	OSBPL10	oxysterol binding protein-like 10 [Source:HGNC Symbol;Acc:16395]	-0.955440065	3.200503254	-4.019034003	0.000792547	0.029244003
ENSG00000253716	RP13-582O9.5.1		-0.869505776	1.073008859	-4.000988236	0.000825188	0.029244003
ENSG00000142534	RPS11	ribosomal protein S11 [Source:HGNC Symbol;Acc:10384]	-0.543732998	10.93051134	-4.077461151	0.000695493	0.02867544
ENSG00000104154	SLC30A4	solute carrier family 30 (zinc transporter), member 4 [Source:HGNC Symbol;Acc:11015]	-0.61585305	2.931899663	-4.008989905	0.000810552	0.029244003
ENSG00000157240	FZD1	frizzled family receptor 1 [Source:HGNC Symbol;Acc:4038]	0.788503249	3.883296929	4.038769785	0.00075833	0.029054132
ENSG00000204634	TBC1D8	TBC1 domain family, member 8 (with GRAM domain) [Source:HGNC Symbol;Acc:17791]	0.829003062	4.48188134	4.050103179	0.000739355	0.02879615
ENSG00000198585	NUDT16	nudix (nucleoside diphosphate linked moiety X)-type motif 16 [Source:HGNC Symbol;Acc:26442]	0.563444253	5.693586505	4.064680948	0.000715648	0.028749191
ENSG00000136643	RPS6KC1	ribosomal protein S6 kinase, 52kDa, polypeptide 1 [Source:HGNC Symbol;Acc:10439]	0.442790808	4.660684648	4.048186215	0.000742531	0.028840383
ENSG00000172215	CXCR6	chemokine (C-X-C motif) receptor 6 [Source:HGNC Symbol;Acc:16647]	1.22886557	2.686656766	4.003115615	0.000821271	0.029244003
ENSG00000225697	SLC26A6	solute carrier family 26, member 6 [Source:HGNC Symbol;Acc:14472]	0.576811347	4.18700101	4.035131199	0.000764525	0.029088954
ENSG00000215030	AC073621.1.1		-0.745886103	1.819381906	-3.987670054	0.00085014	0.029244003
ENSG00000147459	DOCK5	dedicator of cytokinesis 5 [Source:HGNC Symbol;Acc:23476]	0.693633355	5.139982226	4.05442652	0.000732243	0.028785629
ENSG00000011523	CEP68	centrosomal protein 68kDa [Source:HGNC Symbol;Acc:29076]	-0.507758334	5.185296844	-4.053884908	0.00073313	0.028785629
ENSG00000059378	PARP12	poly (ADP-ribose) polymerase family, member 12 [Source:HGNC Symbol;Acc:21919]	0.656449886	5.844773435	4.060476335	0.000722406	0.028749191
ENSG00000063046	EIF4B	eukaryotic translation initiation factor 4B [Source:HGNC Symbol;Acc:3285]	-0.483042819	9.590026774	-4.065564393	0.000714236	0.028749191
ENSG00000121858	TNFSF10	tumor necrosis factor (ligand) superfamily, member 10 [Source:HGNC Symbol;Acc:11925]	1.47246673	6.795958027	4.061607749	0.000720581	0.028749191
ENSG00000133112	TPT1	tumor protein, translationally-controlled 1 [Source:HGNC Symbol;Acc:12022]	-0.608307785	12.74292189	-4.060014276	0.000723153	0.028749191
ENSG00000188243	COMMD6	COMM domain containing 6 [Source:HGNC Symbol;Acc:24015]	-0.481944912	6.666238847	-4.062680783	0.000718855	0.028749191
ENSG00000146054	TRIM7	tripartite motif containing 7 [Source:HGNC Symbol;Acc:16278]	0.736561088	1.627361213	3.979911882	0.000865023	0.029540325
ENSG00000177410	ZNFX1-AS1	ZNFX1 antisense RNA 1 (non-protein coding) [Source:HGNC Symbol;Acc:33101]	-0.498360754	6.559593517	-4.059880122	0.00072337	0.028749191
ENSG00000007968	E2F2	E2F transcription factor 2 [Source:HGNC Symbol;Acc:3114]	1.227347237	3.535375042	4.014253369	0.000801066	0.029244003
ENSG00000008130	NADK	NAD kinase [Source:HGNC Symbol;Acc:29831]	0.736574141	7.259590834	4.058671259	0.000725327	0.028749191
ENSG00000133246	PRAM1	PML-RARA regulated adaptor molecule 1 [Source:HGNC Symbol;Acc:30091]	0.676085662	6.092879519	4.051322243	0.000737343	0.02879615
ENSG00000188820	FAM26F	family with sequence similarity 26, member F [Source:HGNC Symbol;Acc:33391]	0.960159871	4.656805305	4.030214336	0.000772977	0.029088954
ENSG00000100292	HMOX1	heme oxygenase (decycling) 1 [Source:HGNC Symbol;Acc:5013]	0.724743525	6.393779588	4.045917898	0.000746306	0.028907605
ENSG00000111057	KRT18	keratin 18 [Source:HGNC Symbol;Acc:6430]	-0.997104201	0.149986659	-3.994756421	0.000836771	0.029244003
ENSG00000185507	IRF7	interferon regulatory factor 7 [Source:HGNC Symbol;Acc:6122]	0.892010056	5.884766428	4.040491824	0.000755416	0.029054132
ENSG00000177425	PAWR	PRKC, apoptosis, WT1, regulator [Source:HGNC Symbol;Acc:8614]	-0.853059503	2.421347178	-3.965704638	0.000892957	0.029987246
ENSG00000236618	AC100748.2.1		-0.661708493	2.005010265	-3.959739907	0.000904953	0.030246398
ENSG00000149591	TAGLN	transgelin [Source:HGNC Symbol;Acc:11553]	0.727993517	4.022432534	4.003457798	0.000820643	0.029244003
ENSG00000102678	FGF9	fibroblast growth factor 9 (glia-activating factor) [Source:HGNC Symbol;Acc:3687]	-1.017055572	0.021061621	-3.988949277	0.000847711	0.029244003
ENSG00000234797	RPS3AP6	ribosomal protein S3A pseudogene 6 [Source:HGNC Symbol;Acc:18630]	-1.021587108	-0.039741943	-3.989778287	0.000846141	0.029244003
ENSG00000171954	CYP4F22	cytochrome P450, family 4, subfamily F, polypeptide 22 [Source:HGNC Symbol;Acc:26820]	1.16450549	1.456312838	3.953285218	0.000918116	0.030343836
ENSG00000229117	RPL41	ribosomal protein L41 [Source:HGNC Symbol;Acc:10354]	-0.532776232	10.379908	-4.034532902	0.000765548	0.029088954
ENSG00000119321	FKBP15	FK506 binding protein 15, 133kDa [Source:HGNC Symbol;Acc:23397]	0.689263302	6.650890243	4.031993143	0.000769908	0.029088954
ENSG00000249855	RP11-159F24.4.1		-0.698876362	0.67656667	-3.954958583	0.000914685	0.030343836
ENSG00000175489	LRRC25	leucine rich repeat containing 25 [Source:HGNC Symbol;Acc:29806]	0.791395295	6.961328465	4.029842213	0.000773621	0.029088954
ENSG00000198046	ZNF667	zinc finger protein 667 [Source:HGNC Symbol;Acc:28854]	-1.354437566	-0.666165764	-4.002499905	0.000822403	0.029244003
ENSG00000120949	TNFRSF8	tumor necrosis factor receptor superfamily, member 8 [Source:HGNC Symbol;Acc:11923]	0.82968873	3.366940571	3.972768326	0.000878957	0.029728947
ENSG00000144218	AFF3	AF4/FMR2 family, member 3 [Source:HGNC Symbol;Acc:6473]	-0.867077955	4.200925573	-3.988272829	0.000848995	0.029244003
ENSG00000111424	VDR	vitamin D (1,25- dihydroxyvitamin D3) receptor [Source:HGNC Symbol;Acc:12679]	0.808875447	3.95796124	3.98875189	0.000848086	0.029244003
ENSG00000160183	TMPRSS3	transmembrane protease, serine 3 [Source:HGNC Symbol;Acc:11877]	1.054538954	0.455698122	3.957172904	0.000910165	0.030285699
ENSG00000089009	RPL6	ribosomal protein L6 [Source:HGNC Symbol;Acc:10362]	-0.521985442	10.25093391	-4.021608057	0.000787998	0.029244003
ENSG00000233476	EEF1A1P6	eukaryotic translation elongation factor 1 alpha 1 pseudogene 6 [Source:HGNC Symbol;Acc:3201]	-0.617774754	2.655938356	-3.94785868	0.000929331	0.030343836
ENSG00000082397	EPB41L3	erythrocyte membrane protein band 4.1-like 3 [Source:HGNC Symbol;Acc:3380]	0.854318583	5.661039493	4.009132252	0.000810294	0.029244003
ENSG00000116701	NCF2	neutrophil cytosolic factor 2 [Source:HGNC Symbol;Acc:7661]	0.693866726	8.399058428	4.01857796	0.000793356	0.029244003
ENSG00000181409	AATK	apoptosis-associated tyrosine kinase [Source:HGNC Symbol;Acc:21]	0.723595946	2.429647864	3.940908235	0.000943896	0.030607171
ENSG00000006534	ALDH3B1	aldehyde dehydrogenase 3 family, member B1 [Source:HGNC Symbol;Acc:410]	0.557400783	5.72569409	4.007886852	0.000812554	0.029244003
ENSG00000161970	RPL26	ribosomal protein L26 [Source:HGNC Symbol;Acc:10327]	-0.511825303	10.37800271	-4.0129061	0.000803483	0.029244003
ENSG00000166927	MS4A7	membrane-spanning 4-domains, subfamily A, member 7 [Source:HGNC Symbol;Acc:13378]	1.086432186	5.96040366	4.004567926	0.000818608	0.029244003
ENSG00000178053	MLF1	myeloid leukemia factor 1 [Source:HGNC Symbol;Acc:7125]	-0.82317821	0.242648589	-3.947884549	0.000929277	0.030343836
ENSG00000101298	SNPH	syntaphilin [Source:HGNC Symbol;Acc:15931]	-0.616928396	4.219577065	-3.976344929	0.000871953	0.029648682
ENSG00000114013	CD86	CD86 molecule [Source:HGNC Symbol;Acc:1705]	0.599634359	6.440751801	4.006773759	0.000814579	0.029244003
ENSG00000214199	EEF1A1P12	eukaryotic translation elongation factor 1 alpha 1 pseudogene 12 [Source:HGNC Symbol;Acc:3195]	-0.722690459	2.080801964	-3.928132961	0.000971266	0.030861031
ENSG00000165548	TMEM63C	transmembrane protein 63C [Source:HGNC Symbol;Acc:23787]	0.692124453	1.949256833	3.928087266	0.000971365	0.030861031
ENSG00000132205	EMILIN2	elastin microfibril interfacer 2 [Source:HGNC Symbol;Acc:19881]	0.532246863	7.33894429	4.005419513	0.00081705	0.029244003
ENSG00000129465	RIPK3	receptor-interacting serine-threonine kinase 3 [Source:HGNC Symbol;Acc:10021]	0.733752096	3.630882468	3.95705112	0.000910413	0.030285699
ENSG00000196576	PLXNB2	plexin B2 [Source:HGNC Symbol;Acc:9104]	0.651349476	8.132204198	4.00408297	0.000819496	0.029244003
ENSG00000105281	SLC1A5	solute carrier family 1 (neutral amino acid transporter), member 5 [Source:HGNC Symbol;Acc:10943]	0.681867126	5.355416668	3.989517069	0.000846635	0.029244003
ENSG00000150907	FOXO1	forkhead box O1 [Source:HGNC Symbol;Acc:3819]	-0.648425135	6.879144567	-4.001027794	0.000825115	0.029244003
ENSG00000132694	ARHGEF11	Rho guanine nucleotide exchange factor (GEF) 11 [Source:HGNC Symbol;Acc:14580]	0.608473288	6.164262328	3.99584836	0.00083473	0.029244003
ENSG00000126351	THRA	thyroid hormone receptor, alpha [Source:HGNC Symbol;Acc:11796]	-0.68824341	5.650725209	-3.992432557	0.000841132	0.029244003
ENSG00000205220	PSMB10	proteasome (prosome, macropain) subunit, beta type, 10 [Source:HGNC Symbol;Acc:9538]	0.455364761	7.256669951	4.000165827	0.000826708	0.029244003
ENSG00000203747	FCGR3A	Fc fragment of IgG, low affinity IIIa, receptor (CD16a) [Source:HGNC Symbol;Acc:3619]	1.128702754	7.944182795	3.99971358	0.000827544	0.029244003
ENSG00000161016	RPL8	ribosomal protein L8 [Source:HGNC Symbol;Acc:10368]	-0.539414371	10.59135205	-3.996162219	0.000834144	0.029244003
ENSG00000064763	FAR2	fatty acyl CoA reductase 2 [Source:HGNC Symbol;Acc:25531]	0.823621541	2.905251473	3.930177906	0.000966832	0.030855682
ENSG00000163191	S100A11	S100 calcium binding protein A11 [Source:HGNC Symbol;Acc:10488]	0.485156488	8.020329718	3.995102663	0.000836123	0.029244003
ENSG00000091129	NRCAM	neuronal cell adhesion molecule [Source:HGNC Symbol;Acc:7994]	-1.244321332	1.532502663	-3.906469334	0.001019507	0.031246743
ENSG00000196449	YRDC	yrdC domain containing (E. coli) [Source:HGNC Symbol;Acc:28905]	-0.552139537	4.526899654	-3.968882845	0.000886631	0.02989731
ENSG00000148516	ZEB1	zinc finger E-box binding homeobox 1 [Source:HGNC Symbol;Acc:11642]	-0.835955202	5.403714569	-3.981854969	0.000861271	0.029483419
ENSG00000113368	LMNB1	lamin B1 [Source:HGNC Symbol;Acc:6637]	0.758342891	6.103225338	3.986382606	0.000852592	0.029257158
ENSG00000125657	TNFSF9	tumor necrosis factor (ligand) superfamily, member 9 [Source:HGNC Symbol;Acc:11939]	-1.445902818	1.064374407	-3.90363538	0.001025993	0.031246743
ENSG00000215458	AP001053.11.1		1.029346286	3.449008904	3.933442317	0.000959796	0.030770047
ENSG00000100077	ADRBK2	adrenergic, beta, receptor kinase 2 [Source:HGNC Symbol;Acc:290]	0.42899917	5.483031474	3.975155577	0.000874276	0.029648682
ENSG00000188610	FAM72B	family with sequence similarity 72, member B [Source:HGNC Symbol;Acc:24805]	1.050812862	-0.226205424	3.925005668	0.000978086	0.031004884
ENSG00000149308	NPAT	nuclear protein, ataxia-telangiectasia locus [Source:HGNC Symbol;Acc:7896]	-0.418624679	5.717347793	-3.975047549	0.000874487	0.029648682
ENSG00000067208	EVI5	ecotropic viral integration site 5 [Source:HGNC Symbol;Acc:3501]	0.508267587	3.957164304	3.941282927	0.000943105	0.030607171
ENSG00000174469	CNTNAP2	contactin associated protein-like 2 [Source:HGNC Symbol;Acc:13830]	-1.345402095	0.748146901	-3.889823694	0.001058197	0.031574573
ENSG00000100889	PCK2	phosphoenolpyruvate carboxykinase 2 (mitochondrial) [Source:HGNC Symbol;Acc:8725]	0.564770586	4.690457284	3.952798673	0.000919116	0.030343836
ENSG00000081052	COL4A4	collagen, type IV, alpha 4 [Source:HGNC Symbol;Acc:2206]	-0.976474996	1.648514827	-3.886158511	0.001066912	0.031586833
ENSG00000108733	PEX12	peroxisomal biogenesis factor 12 [Source:HGNC Symbol;Acc:8854]	-0.810381766	1.491808114	-3.884883051	0.001069961	0.031586833
ENSG00000122705	CLTA	clathrin, light chain A [Source:HGNC Symbol;Acc:2090]	0.394651581	5.952690603	3.968110276	0.000888165	0.02989731
ENSG00000038945	MSR1	macrophage scavenger receptor 1 [Source:HGNC Symbol;Acc:7376]	1.608415386	3.280967045	3.911020479	0.001009177	0.031246743
ENSG00000138821	SLC39A8	solute carrier family 39 (zinc transporter), member 8 [Source:HGNC Symbol;Acc:20862]	-0.673195594	4.758806384	-3.948011314	0.000929014	0.030343836
ENSG00000185345	PARK2	parkinson protein 2, E3 ubiquitin protein ligase (parkin) [Source:HGNC Symbol;Acc:8607]	-0.995240675	-0.237768733	-3.922349003	0.000983917	0.031095327
ENSG00000168646	AXIN2	axin 2 [Source:HGNC Symbol;Acc:904]	-0.794549897	4.330419746	-3.9338062	0.000959015	0.030770047
ENSG00000041357	PSMA4	proteasome (prosome, macropain) subunit, alpha type, 4 [Source:HGNC Symbol;Acc:9533]	0.448863586	6.809705241	3.963072672	0.000898231	0.030092858
ENSG00000163935	SFMBT1	Scm-like with four mbt domains 1 [Source:HGNC Symbol;Acc:20255]	-0.553216362	4.590510408	-3.937299095	0.000951549	0.03064464
ENSG00000108950	FAM20A	family with sequence similarity 20, member A [Source:HGNC Symbol;Acc:23015]	1.08991477	0.638079223	3.868212619	0.001110629	0.03224364
ENSG00000173585	CCR9	chemokine (C-C motif) receptor 9 [Source:HGNC Symbol;Acc:1610]	-1.143756364	1.272052049	-3.867074188	0.001113462	0.03224364
ENSG00000108826	MRPL27	mitochondrial ribosomal protein L27 [Source:HGNC Symbol;Acc:14483]	0.461864202	3.569107951	3.908241521	0.001015472	0.031246743
ENSG00000106605	BLVRA	biliverdin reductase A [Source:HGNC Symbol;Acc:1062]	0.591254138	5.684113915	3.948263983	0.000928489	0.030343836
ENSG00000137502	RAB30	RAB30, member RAS oncogene family [Source:HGNC Symbol;Acc:9770]	-1.00829347	5.091932025	-3.938865142	0.00094822	0.030607171
ENSG00000168283	BMI1	BMI1 polycomb ring finger oncogene [Source:HGNC Symbol;Acc:1066]	-0.421146635	6.260939299	-3.949664849	0.000925583	0.030343836
ENSG00000183621	ZNF438	zinc finger protein 438 [Source:HGNC Symbol;Acc:21029]	0.556864624	3.283561187	3.890265051	0.001057153	0.031574573
ENSG00000163739	CXCL1	chemokine (C-X-C motif) ligand 1 (melanoma growth stimulating activity, alpha) [Source:HGNC Symbol;Acc:4602]	-1.990775857	0.233506794	-3.853308347	0.001148295	0.032440761
ENSG00000129450	SIGLEC9	sialic acid binding Ig-like lectin 9 [Source:HGNC Symbol;Acc:10878]	0.686482385	4.832620319	3.921309427	0.000986209	0.031095327
ENSG00000160211	G6PD	glucose-6-phosphate dehydrogenase [Source:HGNC Symbol;Acc:4057]	0.465291549	6.429557818	3.939383725	0.000947121	0.030607171
ENSG00000141497	ZMYND15	zinc finger, MYND-type containing 15 [Source:HGNC Symbol;Acc:20997]	0.953249649	1.268125286	3.850138917	0.001156468	0.032440761
ENSG00000143226	FCGR2A	Fc fragment of IgG, low affinity IIa, receptor (CD32) [Source:HGNC Symbol;Acc:3616]	0.821990204	7.092050175	3.939463151	0.000946953	0.030607171
ENSG00000101773	RBBP8	retinoblastoma binding protein 8 [Source:HGNC Symbol;Acc:9891]	0.634114735	4.081963823	3.905895508	0.001020817	0.031246743
ENSG00000110628	SLC22A18	solute carrier family 22, member 18 [Source:HGNC Symbol;Acc:10964]	0.534459282	3.130875425	3.87481041	0.001094352	0.032020591
ENSG00000236552	RPL13AP5	ribosomal protein L13a pseudogene 5 [Source:HGNC Symbol;Acc:23736]	-0.663396262	1.365071671	-3.843125118	0.001174762	0.032630216
ENSG00000185339	TCN2	transcobalamin II [Source:HGNC Symbol;Acc:11653]	1.385518342	4.046143154	3.899409775	0.00103574	0.031246743
ENSG00000159958	TNFRSF13C	tumor necrosis factor receptor superfamily, member 13C [Source:HGNC Symbol;Acc:17755]	-1.267746554	2.584532095	-3.856567087	0.001139952	0.032440761
ENSG00000185482	STAC3	SH3 and cysteine rich domain 3 [Source:HGNC Symbol;Acc:28423]	0.64159547	4.028739789	3.898135478	0.001038697	0.031246743
ENSG00000134955	SLC37A2	solute carrier family 37 (glycerol-3-phosphate transporter), member 2 [Source:HGNC Symbol;Acc:20644]	1.058479079	4.340233943	3.9004642	0.001033299	0.031246743
ENSG00000126756	UXT	ubiquitously-expressed, prefoldin-like chaperone [Source:HGNC Symbol;Acc:12641]	-0.497494229	6.30494414	-3.930576177	0.000965971	0.030855682
ENSG00000006432	MAP3K9	mitogen-activated protein kinase kinase kinase 9 [Source:HGNC Symbol;Acc:6861]	-0.536709044	3.5170777	-3.879347719	0.001083297	0.03177521
ENSG00000166548	TK2	thymidine kinase 2, mitochondrial [Source:HGNC Symbol;Acc:11831]	0.559273348	4.342780998	3.898703392	0.001037378	0.031246743
ENSG00000137720	C11orf1	chromosome 11 open reading frame 1 [Source:HGNC Symbol;Acc:1163]	-0.577376612	2.921572214	-3.857426672	0.001137761	0.032440761
ENSG00000151490	PTPRO	protein tyrosine phosphatase, receptor type, O [Source:HGNC Symbol;Acc:9678]	0.884370638	2.819070015	3.855947359	0.001141534	0.032440761
ENSG00000169992	NLGN2	neuroligin 2 [Source:HGNC Symbol;Acc:14290]	-0.698387991	2.313969393	-3.838893591	0.001185938	0.032811727
ENSG00000102245	CD40LG	CD40 ligand [Source:HGNC Symbol;Acc:11935]	-0.587229392	4.651770653	-3.899675832	0.001035123	0.031246743
ENSG00000141971	FAM125A	family with sequence similarity 125, member A [Source:HGNC Symbol;Acc:25153]	0.406414396	5.060321882	3.906576727	0.001019262	0.031246743
ENSG00000179921	GPBAR1	G protein-coupled bile acid receptor 1 [Source:HGNC Symbol;Acc:19680]	1.116548663	4.357184432	3.888077746	0.00106234	0.031574573
ENSG00000148303	RPL7A	ribosomal protein L7a [Source:HGNC Symbol;Acc:10364]	-0.532516077	10.64983824	-3.919713557	0.000989737	0.031095327
ENSG00000104529	EEF1D	eukaryotic translation elongation factor 1 delta (guanine nucleotide exchange protein) [Source:HGNC Symbol;Acc:3211]	-0.489456502	8.522304849	-3.920477164	0.000988047	0.031095327
ENSG00000104903	LYL1	lymphoblastic leukemia derived sequence 1 [Source:HGNC Symbol;Acc:6734]	0.701219212	4.453273626	3.888615643	0.001061062	0.031574573
ENSG00000136149	RPL13AP25	ribosomal protein L13a pseudogene 25 [Source:HGNC Symbol;Acc:36981]	-0.911964001	0.767703037	-3.823360413	0.001227883	0.033577977
ENSG00000168028	RPSA	ribosomal protein SA [Source:HGNC Symbol;Acc:6502]	-0.54848816	10.22875169	-3.916181242	0.00099759	0.031203392
ENSG00000188157	AGRN	agrin [Source:HGNC Symbol;Acc:329]	1.134100079	2.978040444	3.85198037	0.001151712	0.032440761
ENSG00000116983	HPCAL4	hippocalcin like 4 [Source:HGNC Symbol;Acc:18212]	-0.66997345	3.474590745	-3.859986216	0.001131263	0.032440761
ENSG00000090097	PCBP4	poly(rC) binding protein 4 [Source:HGNC Symbol;Acc:8652]	-0.493228144	3.91282158	-3.873332914	0.001097976	0.032020591
ENSG00000162645	GBP2	guanylate binding protein 2, interferon-inducible [Source:HGNC Symbol;Acc:4183]	0.691501799	8.104845096	3.91682466	0.000996155	0.031203392
ENSG00000163932	PRKCD	protein kinase C, delta [Source:HGNC Symbol;Acc:9399]	0.504238727	6.994944116	3.914672829	0.001000963	0.031239774
ENSG00000122642	FKBP9	FK506 binding protein 9, 63 kDa [Source:HGNC Symbol;Acc:3725]	0.673843997	1.254521976	3.818631438	0.001240945	0.033758379
ENSG00000233029	RP11-439A17.9.1		1.721761206	-1.088481731	3.88251659	0.001075642	0.031682148
ENSG00000213923	CSNK1E	casein kinase 1, epsilon [Source:HGNC Symbol;Acc:2453]	-0.539007586	5.772147949	-3.900913428	0.001032261	0.031246743
ENSG00000159593	NAE1	NEDD8 activating enzyme E1 subunit 1 [Source:HGNC Symbol;Acc:621]	-0.443632653	5.412171704	-3.896614312	0.001042239	0.031284876
ENSG00000235568	NFAM1	NFAT activating protein with ITAM motif 1 [Source:HGNC Symbol;Acc:29872]	0.670143837	7.248895573	3.905537865	0.001021634	0.031246743
ENSG00000137818	RPLP1	ribosomal protein, large, P1 [Source:HGNC Symbol;Acc:10372]	-0.550435463	10.68350458	-3.904235245	0.001024616	0.031246743
ENSG00000140988	RPS2	ribosomal protein S2 [Source:HGNC Symbol;Acc:10404]	-0.548846086	10.67230596	-3.904230932	0.001024626	0.031246743
ENSG00000143772	ITPKB	inositol-trisphosphate 3-kinase B [Source:HGNC Symbol;Acc:6179]	-0.425570053	7.767031102	-3.899795202	0.001034847	0.031246743
ENSG00000149806	FAU	Finkel-Biskis-Reilly murine sarcoma virus (FBR-MuSV) ubiquitously expressed [Source:HGNC Symbol;Acc:3597]	-0.49475859	8.888760636	-3.898109184	0.001038759	0.031246743
ENSG00000256338	AC091304.3		-0.915864242	-0.383258079	-3.830603734	0.001208142	0.033175168
ENSG00000182022	CHST15	carbohydrate (N-acetylgalactosamine 4-sulfate 6-O) sulfotransferase 15 [Source:HGNC Symbol;Acc:18137]	0.790327237	5.923080697	3.887776178	0.001063057	0.031574573
ENSG00000174791	RIN1	Ras and Rab interactor 1 [Source:HGNC Symbol;Acc:18749]	0.780131359	3.2900001	3.836242827	0.001192993	0.032942463
ENSG00000242539	AC007620.3.1		0.634485526	2.618924088	3.819700991	0.001237979	0.033758379
ENSG00000198019	FCGR1B	Fc fragment of IgG, high affinity Ib, receptor (CD64) [Source:HGNC Symbol;Acc:3614]	1.335244003	1.617935424	3.800111331	0.001293449	0.03464356
ENSG00000123609	NMI	N-myc (and STAT) interactor [Source:HGNC Symbol;Acc:7854]	0.535795638	5.733108817	3.884795026	0.001070172	0.031586833
ENSG00000114446	IFT57	intraflagellar transport 57 homolog (Chlamydomonas) [Source:HGNC Symbol;Acc:17367]	-0.486090483	4.809741785	-3.873137185	0.001098457	0.032020591
ENSG00000244682	FCGR2C	Fc fragment of IgG, low affinity IIc, receptor for (CD32) (gene/pseudogene) [Source:HGNC Symbol;Acc:15626]	0.932404185	3.623192108	3.843270373	0.00117438	0.032630216
ENSG00000100003	SEC14L2	SEC14-like 2 (S. cerevisiae) [Source:HGNC Symbol;Acc:10699]	-1.229362358	2.18560265	-3.802889873	0.001285433	0.034556422
ENSG00000014914	MTMR11	myotubularin related protein 11 [Source:HGNC Symbol;Acc:24307]	0.716212213	4.547181195	3.864210128	0.001120621	0.032333345
ENSG00000068489	PRR11	proline rich 11 [Source:HGNC Symbol;Acc:25619]	0.868119243	2.613233613	3.812679717	0.001257582	0.034126085
ENSG00000224397	RP11-290F20.3.1		0.891396082	5.049172188	3.862018094	0.001126131	0.03242616
ENSG00000005238	FAM214B	family with sequence similarity 214, member B [Source:HGNC Symbol;Acc:25666]	0.663226362	5.117331578	3.86703713	0.001113554	0.03224364
ENSG00000106565	TMEM176B	transmembrane protein 176B [Source:HGNC Symbol;Acc:29596]	0.876649096	5.567950444	3.852265061	0.001150979	0.032440761
ENSG00000220205	VAMP2	vesicle-associated membrane protein 2 (synaptobrevin 2) [Source:HGNC Symbol;Acc:12643]	-0.446613563	7.595031818	-3.879606236	0.00108267	0.03177521
ENSG00000151748	SAV1	salvador homolog 1 (Drosophila) [Source:HGNC Symbol;Acc:17795]	-0.500803847	4.139240589	-3.84011572	0.001182699	0.03278628
ENSG00000089775	ZBTB25	zinc finger and BTB domain containing 25 [Source:HGNC Symbol;Acc:13112]	-0.511949194	4.451379074	-3.847033393	0.001164533	0.032537867
ENSG00000104921	FCER2	Fc fragment of IgE, low affinity II, receptor for (CD23) [Source:HGNC Symbol;Acc:3612]	-1.122816333	3.599890009	-3.818379972	0.001241644	0.033758379
ENSG00000168404	MLKL	mixed lineage kinase domain-like [Source:HGNC Symbol;Acc:26617]	0.656719574	5.010832948	3.854160348	0.001146108	0.032440761
ENSG00000240065	PSMB9	proteasome (prosome, macropain) subunit, beta type, 9 (large multifunctional peptidase 2) [Source:HGNC Symbol;Acc:9546]	0.744909122	6.901479822	3.866364602	0.001115231	0.03224364
ENSG00000133424	LARGE	like-glycosyltransferase [Source:HGNC Symbol;Acc:6511]	-0.7623297	1.245114218	-3.767148839	0.001392441	0.035728358
ENSG00000148288	GBGT1	globoside alpha-1,3-N-acetylgalactosaminyltransferase 1 [Source:HGNC Symbol;Acc:20460]	0.669691422	1.869057381	3.771413774	0.001379218	0.035707863
ENSG00000165806	CASP7	caspase 7, apoptosis-related cysteine peptidase [Source:HGNC Symbol;Acc:1508]	0.52255069	5.078613286	3.850411296	0.001155763	0.032440761
ENSG00000109016	DHRS7B	dehydrogenase/reductase (SDR family) member 7B [Source:HGNC Symbol;Acc:24547]	0.600723199	2.561067017	3.786494299	0.001333462	0.035064995
ENSG00000235065	RPL24P2	ribosomal protein L24 pseudogene 2 [Source:HGNC Symbol;Acc:16597]	-0.701699071	-0.071363746	-3.769845677	0.001384065	0.035707872
ENSG00000070018	LRP6	low density lipoprotein receptor-related protein 6 [Source:HGNC Symbol;Acc:6698]	-0.869749228	1.969527636	-3.761700552	0.001409516	0.035841242
ENSG00000168259	DNAJC7	DnaJ (Hsp40) homolog, subfamily C, member 7 [Source:HGNC Symbol;Acc:12392]	0.342217192	6.138717674	3.851577765	0.00115275	0.032440761
ENSG00000172159	FRMD3	FERM domain containing 3 [Source:HGNC Symbol;Acc:24125]	0.799926681	2.598789809	3.778358404	0.001357956	0.0355533
ENSG00000093072	CECR1	cat eye syndrome chromosome region, candidate 1 [Source:HGNC Symbol;Acc:1839]	0.682339729	8.899790108	3.854573361	0.001145049	0.032440761
ENSG00000186635	ARAP1	ArfGAP with RhoGAP domain, ankyrin repeat and PH domain 1 [Source:HGNC Symbol;Acc:16925]	0.521340445	7.906893695	3.854625222	0.001144916	0.032440761
ENSG00000164056	SPRY1	sprouty homolog 1, antagonist of FGF signaling (Drosophila) [Source:HGNC Symbol;Acc:11269]	-1.535931942	1.908877511	-3.758562756	0.001419444	0.035964335
ENSG00000102302	FGD1	FYVE, RhoGEF and PH domain containing 1 [Source:HGNC Symbol;Acc:3663]	-0.503005517	2.283716561	-3.763505759	0.001403835	0.035812528
ENSG00000224137	AC079767.4.1		-1.420581278	0.441011491	-3.751144798	0.001443194	0.036370538
ENSG00000055130	CUL1	cullin 1 [Source:HGNC Symbol;Acc:2551]	0.378459367	6.698767359	3.847926565	0.001162207	0.032537202
ENSG00000089639	GMIP	GEM interacting protein [Source:HGNC Symbol;Acc:24852]	0.329204639	7.122220991	3.846050519	0.001167097	0.03254519
ENSG00000122861	PLAU	plasminogen activator, urokinase [Source:HGNC Symbol;Acc:9052]	-1.625536935	-0.564278486	-3.762863557	0.001405853	0.035812528
ENSG00000061676	NCKAP1	NCK-associated protein 1 [Source:HGNC Symbol;Acc:7666]	-0.643467609	2.239765069	-3.742664996	0.001470829	0.036627867
ENSG00000182578	CSF1R	colony stimulating factor 1 receptor [Source:HGNC Symbol;Acc:2433]	1.255799806	7.804177752	3.833058142	0.001201525	0.033113383
ENSG00000248275	CTC-338M12.3.1		-0.735591156	4.054010875	-3.794981589	0.00130838	0.034883522
ENSG00000204186	ZDBF2	zinc finger, DBF-type containing 2 [Source:HGNC Symbol;Acc:29313]	-0.78626589	3.786502761	-3.787620829	0.001330105	0.035064995
ENSG00000166681	NGFRAP1	nerve growth factor receptor (TNFRSF16) associated protein 1 [Source:HGNC Symbol;Acc:13388]	-0.623362514	3.332753708	-3.773484512	0.001372844	0.035707863
ENSG00000088881	EBF4	early B-cell factor 4 [Source:HGNC Symbol;Acc:29278]	-0.779596772	1.017877283	-3.730889666	0.00151008	0.037259185
ENSG00000203780	FANK1	fibronectin type III and ankyrin repeat domains 1 [Source:HGNC Symbol;Acc:23527]	-1.017080564	-0.603987988	-3.76782006	0.001390351	0.035728358
ENSG00000157601	MX1	myxovirus (influenza virus) resistance 1, interferon-inducible protein p78 (mouse) [Source:HGNC Symbol;Acc:7532]	1.16733905	6.141357091	3.824177609	0.00122564	0.033577977
ENSG00000149781	FERMT3	fermitin family member 3 [Source:HGNC Symbol;Acc:23151]	0.38385884	7.965138525	3.830486171	0.00120846	0.033175168
ENSG00000256302	RP11-705C15.5.1		-0.625430906	3.590846412	-3.77091759	0.00138075	0.035707863
ENSG00000243199	RP11-408P14.1.1		-0.629941747	2.185644948	-3.744686311	0.001464194	0.036627867
ENSG00000232956	SNHG15	small nucleolar RNA host gene 15 (non-protein coding) [Source:HGNC Symbol;Acc:27797]	-0.577794374	3.961083724	-3.780174509	0.00135245	0.035474833
ENSG00000185880	TRIM69	tripartite motif containing 69 [Source:HGNC Symbol;Acc:17857]	1.040007797	5.314767259	3.803670199	0.00128319	0.034556422
ENSG00000141540	TTYH2	tweety homolog 2 (Drosophila) [Source:HGNC Symbol;Acc:13877]	0.52721185	5.371903181	3.805351585	0.001278372	0.034556422
ENSG00000108771	DHX58	DEXH (Asp-Glu-X-His) box polypeptide 58 [Source:HGNC Symbol;Acc:29517]	0.698214827	4.694383667	3.796491664	0.001303967	0.03484968
ENSG00000198932	GPRASP1	G protein-coupled receptor associated sorting protein 1 [Source:HGNC Symbol;Acc:24834]	-0.762000752	4.698561538	-3.79353032	0.001312635	0.034883522
ENSG00000100307	CBX7	chromobox homolog 7 [Source:HGNC Symbol;Acc:1557]	-0.448519129	6.208447214	-3.811245804	0.001261623	0.034170166
ENSG00000139132	FGD4	FYVE, RhoGEF and PH domain containing 4 [Source:HGNC Symbol;Acc:19125]	0.880340928	4.670599602	3.786198459	0.001334345	0.035064995
ENSG00000141040	ZNF287	zinc finger protein 287 [Source:HGNC Symbol;Acc:13502]	-0.507196535	2.527980019	-3.727980648	0.001519937	0.037437047
ENSG00000137962	ARHGAP29	Rho GTPase activating protein 29 [Source:HGNC Symbol;Acc:30207]	0.927217806	-0.038609832	3.718970043	0.001550876	0.037805045
ENSG00000197372	ZNF675	zinc finger protein 675 [Source:HGNC Symbol;Acc:30768]	-0.386583946	3.832348389	-3.764203587	0.001401645	0.035812528
ENSG00000234883	MIR155HG	MIR155 host gene (non-protein coding) [Source:HGNC Symbol;Acc:35460]	-0.754003303	0.465876486	-3.705212063	0.00159933	0.03816398
ENSG00000081386	ZNF510	zinc finger protein 510 [Source:HGNC Symbol;Acc:29161]	-0.425023916	4.150002213	-3.768600309	0.001387927	0.035728358
ENSG00000110931	CAMKK2	calcium/calmodulin-dependent protein kinase kinase 2, beta [Source:HGNC Symbol;Acc:1470]	0.550843558	6.286680992	3.799988665	0.001293804	0.03464356
ENSG00000100596	SPTLC2	serine palmitoyltransferase, long chain base subunit 2 [Source:HGNC Symbol;Acc:11278]	0.646514272	6.897021946	3.80281042	0.001285661	0.034556422
ENSG00000103490	PYCARD	PYD and CARD domain containing [Source:HGNC Symbol;Acc:16608]	0.582995362	5.235891058	3.787234325	0.001331256	0.035064995
ENSG00000211968	IGHV1-58	immunoglobulin heavy variable 1-58 [Source:HGNC Symbol;Acc:5555]	1.986525712	-0.984969657	3.713436585	0.001570186	0.03793687
ENSG00000177731	FLII	flightless I homolog (Drosophila) [Source:HGNC Symbol;Acc:3750]	0.376522493	7.851158648	3.79433575	0.001310272	0.034883522
ENSG00000113369	ARRDC3	arrestin domain containing 3 [Source:HGNC Symbol;Acc:29263]	-0.828373058	7.251350764	-3.790372051	0.001321943	0.035064977
ENSG00000112759	SLC29A1	solute carrier family 29 (nucleoside transporters), member 1 [Source:HGNC Symbol;Acc:11003]	0.77342722	3.5322959	3.737898739	0.001486592	0.036872705
ENSG00000216490	IFI30	interferon, gamma-inducible protein 30 [Source:HGNC Symbol;Acc:5398]	0.566620002	9.784004822	3.787759821	0.001329692	0.035064995
ENSG00000183977	PP2D1	protein phosphatase 2C-like domain containing 1 [Source:HGNC Symbol;Acc:28406]	-0.619521781	1.556718172	-3.680803007	0.001689033	0.03901888
ENSG00000173926	3-Mar	membrane-associated ring finger (C3HC4) 3 [Source:HGNC Symbol;Acc:28728]	-0.727261721	1.814261489	-3.682467988	0.001682759	0.038980041
ENSG00000186074	CD300LF	CD300 molecule-like family member f [Source:HGNC Symbol;Acc:29883]	0.55107567	5.846230241	3.771346177	0.001379427	0.035707863
ENSG00000174083	PIK3R6	phosphoinositide-3-kinase, regulatory subunit 6 [Source:HGNC Symbol;Acc:27101]	0.734877793	2.738730207	3.698306975	0.001624214	0.038464209
ENSG00000145390	USP53	ubiquitin specific peptidase 53 [Source:HGNC Symbol;Acc:29255]	-0.530649458	4.418477382	-3.748103706	0.001453044	0.036488703
ENSG00000100368	CSF2RB	colony stimulating factor 2 receptor, beta, low-affinity (granulocyte-macrophage) [Source:HGNC Symbol;Acc:2436]	0.525051515	6.747939918	3.777264698	0.001361283	0.035574521
ENSG00000156508	EEF1A1	eukaryotic translation elongation factor 1 alpha 1 [Source:HGNC Symbol;Acc:3189]	-0.572150314	13.65507479	-3.770662235	0.001381539	0.035707863
ENSG00000255198	SNHG9	small nucleolar RNA host gene 9 (non-protein coding) [Source:HGNC Symbol;Acc:33102]	-1.073407067	2.058975085	-3.678909337	0.001696198	0.03910142
ENSG00000072952	MRVI1	murine retrovirus integration site 1 homolog [Source:HGNC Symbol;Acc:7237]	0.897422005	2.121508389	3.683234818	0.001679876	0.038980041
ENSG00000196205	EEF1A1P5	eukaryotic translation elongation factor 1 alpha 1 pseudogene 5 [Source:HGNC Symbol;Acc:3200]	-0.600863838	6.672083731	-3.771322796	0.001379499	0.035707863
ENSG00000153064	BANK1	B-cell scaffold protein with ankyrin repeats 1 [Source:HGNC Symbol;Acc:18233]	-0.819624622	5.367182322	-3.753211785	0.001436536	0.036267412
ENSG00000163492	CCDC141	coiled-coil domain containing 141 [Source:HGNC Symbol;Acc:26821]	-0.994014227	2.171630737	-3.675656475	0.001708577	0.039140363
ENSG00000073331	ALPK1	alpha-kinase 1 [Source:HGNC Symbol;Acc:20917]	0.764101353	3.678630929	3.719893515	0.001547676	0.037805045
ENSG00000169991	IFFO2	intermediate filament family orphan 2 [Source:HGNC Symbol;Acc:27006]	-0.522302764	5.700176474	-3.759874765	0.001415284	0.035923316
ENSG00000250182	CTD-2165H16.1.1		-0.661773653	1.866821312	-3.668766	0.001735096	0.039375251
ENSG00000142733	MAP3K6	mitogen-activated protein kinase kinase kinase 6 [Source:HGNC Symbol;Acc:6858]	0.52242651	2.75963492	3.691005981	0.001650944	0.038772497
ENSG00000157734	SNX22	sorting nexin 22 [Source:HGNC Symbol;Acc:16315]	-0.825023622	2.685527962	-3.684970814	0.00167337	0.038980041
ENSG00000089041	P2RX7	purinergic receptor P2X, ligand-gated ion channel, 7 [Source:HGNC Symbol;Acc:8537]	0.833577093	4.748350799	3.742448888	0.00147154	0.036627867
ENSG00000197249	SERPINA1	serpin peptidase inhibitor, clade A (alpha-1 antiproteinase, antitrypsin), member 1 [Source:HGNC Symbol;Acc:8941]	0.578711508	9.249793204	3.76370298	0.001403216	0.035812528
ENSG00000178464	CTD-2192J16.15.1		-0.769274056	0.257759089	-3.660686017	0.001766714	0.039575106
ENSG00000164330	EBF1	early B-cell factor 1 [Source:HGNC Symbol;Acc:3126]	-1.222023305	1.509349554	-3.656835434	0.001781983	0.039575106
ENSG00000204386	NEU1	sialidase 1 (lysosomal sialidase) [Source:HGNC Symbol;Acc:7758]	0.426719597	5.097861522	3.743585494	0.001467803	0.036627867
ENSG00000177669	MBOAT4	membrane bound O-acyltransferase domain containing 4 [Source:HGNC Symbol;Acc:32311]	-1.05840981	0.075881116	-3.663453568	0.00175582	0.039485838
ENSG00000103187	COTL1	coactosin-like 1 (Dictyostelium) [Source:HGNC Symbol;Acc:18304]	0.448292457	10.13609263	3.75609693	0.001427295	0.036098566
ENSG00000225648	SBDSP1	Shwachman-Bodian-Diamond syndrome pseudogene 1 [Source:HGNC Symbol;Acc:21646]	-0.737647236	5.467857187	-3.745350051	0.001462022	0.036627867
ENSG00000166341	DCHS1	dachsous 1 (Drosophila) [Source:HGNC Symbol;Acc:13681]	-0.653383129	4.068948341	-3.712798016	0.001572429	0.03793687
ENSG00000205246	RPSAP58	ribosomal protein SA pseudogene 58 [Source:HGNC Symbol;Acc:36809]	-0.622765763	4.996361071	-3.72242451	0.001538941	0.037773518
ENSG00000182718	ANXA2	annexin A2 [Source:HGNC Symbol;Acc:537]	0.401108838	8.64366682	3.749822754	0.001447468	0.036413344
ENSG00000178222	RNF212	ring finger protein 212 [Source:HGNC Symbol;Acc:27729]	-0.775971565	0.348525149	-3.641595837	0.001843712	0.039863659
ENSG00000237440	ZNF737	zinc finger protein 737 [Source:HGNC Symbol;Acc:32468]	-0.429989155	3.768141229	-3.693206021	0.001642843	0.038710864
ENSG00000168564	CDKN2AIP	CDKN2A interacting protein [Source:HGNC Symbol;Acc:24325]	-0.608903504	5.777529299	-3.736542698	0.001491108	0.03690537
ENSG00000124882	EREG	epiregulin [Source:HGNC Symbol;Acc:3443]	-1.747622978	3.701437875	-3.677670163	0.001700903	0.03910142
ENSG00000111199	TRPV4	transient receptor potential cation channel, subfamily V, member 4 [Source:HGNC Symbol;Acc:18083]	0.888047806	0.146505675	3.637052702	0.001862522	0.040018745
ENSG00000119917	IFIT3	interferon-induced protein with tetratricopeptide repeats 3 [Source:HGNC Symbol;Acc:5411]	1.843058772	4.656319312	3.71705786	0.001557522	0.037815964
ENSG00000133216	EPHB2	EPH receptor B2 [Source:HGNC Symbol;Acc:3393]	1.095761634	2.251384208	3.651392327	0.001803791	0.039660962
ENSG00000123338	NCKAP1L	NCK-associated protein 1-like [Source:HGNC Symbol;Acc:4862]	0.494219702	7.802454279	3.740256653	0.001478773	0.036743218
ENSG00000124357	NAGK	N-acetylglucosamine kinase [Source:HGNC Symbol;Acc:17174]	0.740100674	6.601815944	3.735936785	0.00149313	0.03690537
ENSG00000143554	SLC27A3	solute carrier family 27 (fatty acid transporter), member 3 [Source:HGNC Symbol;Acc:10997]	0.74266932	5.305539605	3.723770231	0.001534316	0.037725504
ENSG00000176658	MYO1D	myosin ID [Source:HGNC Symbol;Acc:7598]	-0.670413771	3.416647902	-3.67504788	0.001710903	0.039140363
ENSG00000187260	WDR86	WD repeat domain 86 [Source:HGNC Symbol;Acc:28020]	-0.593502013	0.865873686	-3.624310027	0.001916304	0.040618759
ENSG00000182636	NDN	necdin homolog (mouse) [Source:HGNC Symbol;Acc:7675]	1.063322153	-0.487023577	3.643203329	0.001837102	0.039863659
ENSG00000184428	TOP1MT	topoisomerase (DNA) I, mitochondrial [Source:HGNC Symbol;Acc:29787]	-0.50471268	4.564310433	-3.707432198	0.00159141	0.03816398
ENSG00000183077	AFMID	arylformamidase [Source:HGNC Symbol;Acc:20910]	0.628775078	2.186859701	3.637589513	0.001860289	0.040018745
ENSG00000256660	CLEC12B	C-type lectin domain family 12, member B [Source:HGNC Symbol;Acc:31966]	1.384397368	-0.29046073	3.633959331	0.001875438	0.040205595
ENSG00000187796	CARD9	caspase recruitment domain family, member 9 [Source:HGNC Symbol;Acc:16391]	0.788979665	4.594411974	3.70331244	0.001606137	0.03816398
ENSG00000182272	B4GALNT4	beta-1,4-N-acetyl-galactosaminyl transferase 4 [Source:HGNC Symbol;Acc:26315]	-1.123386218	0.299410718	-3.624512796	0.001915437	0.040618759
ENSG00000074964	ARHGEF10L	Rho guanine nucleotide exchange factor (GEF) 10-like [Source:HGNC Symbol;Acc:25540]	0.782029717	4.755608355	3.704752262	0.001600975	0.03816398
ENSG00000242265	PEG10	paternally expressed 10 [Source:HGNC Symbol;Acc:14005]	-0.950806501	1.874550206	-3.626838265	0.001905512	0.040569814
ENSG00000076554	TPD52	tumor protein D52 [Source:HGNC Symbol;Acc:12005]	-0.604428851	4.955932447	-3.705234459	0.00159925	0.03816398
ENSG00000181908	AP003774.4.1	HCG1652096, isoform CRA_aUncharacterized proteincDNA FLJ37045 fis, clone BRACE2012185 [Source:UniProtKB/TrEMBL;Acc:Q8N9J4]	0.871720894	0.434925097	3.615777609	0.001953177	0.040909644
ENSG00000129667	RHBDF2	rhomboid 5 homolog 2 (Drosophila) [Source:HGNC Symbol;Acc:20788]	0.570590075	6.134971247	3.717551694	0.001555803	0.037815964
ENSG00000196092	PAX5	paired box 5 [Source:HGNC Symbol;Acc:8619]	-1.060087175	5.448684465	-3.698422135	0.001623796	0.038464209
ENSG00000181274	FRAT2	frequently rearranged in advanced T-cell lymphomas 2 [Source:HGNC Symbol;Acc:16048]	0.498190287	5.383805061	3.707447014	0.001591357	0.03816398
ENSG00000146192	FGD2	FYVE, RhoGEF and PH domain containing 2 [Source:HGNC Symbol;Acc:3664]	0.860547064	6.690399423	3.716520729	0.001559394	0.037815964
ENSG00000188906	LRRK2	leucine-rich repeat kinase 2 [Source:HGNC Symbol;Acc:18618]	0.71449137	7.111324445	3.718956877	0.001550921	0.037805045
ENSG00000212916	KIAA1383	KIAA1383 [Source:HGNC Symbol;Acc:29265]	0.567841135	2.050458145	3.621440299	0.001928628	0.04075776
ENSG00000155629	PIK3AP1	phosphoinositide-3-kinase adaptor protein 1 [Source:HGNC Symbol;Acc:30034]	0.596546524	7.761777957	3.719744332	0.001548193	0.037805045
ENSG00000236304	AP001189.4.1		-0.623081633	1.201157301	-3.613948269	0.001961173	0.040966048
ENSG00000102524	TNFSF13B	tumor necrosis factor (ligand) superfamily, member 13b [Source:HGNC Symbol;Acc:11929]	0.717716882	5.293242349	3.697271866	0.001627977	0.038488861
ENSG00000127951	FGL2	fibrinogen-like 2 [Source:HGNC Symbol;Acc:3696]	1.124666816	9.430347676	3.714204123	0.001567493	0.03793687
ENSG00000112182	BACH2	BTB and CNC homology 1, basic leucine zipper transcription factor 2 [Source:HGNC Symbol;Acc:14078]	-0.861236306	5.85511763	-3.706554483	0.001594536	0.03816398
ENSG00000170832	USP32	ubiquitin specific peptidase 32 [Source:HGNC Symbol;Acc:19143]	0.422685547	6.264781123	3.708460252	0.001587756	0.03816398
ENSG00000115325	DOK1	docking protein 1, 62kDa (downstream of tyrosine kinase 1) [Source:HGNC Symbol;Acc:2990]	0.650398696	4.580657799	3.684301882	0.001675874	0.038980041
ENSG00000162073	PAQR4	progestin and adipoQ receptor family member IV [Source:HGNC Symbol;Acc:26386]	0.805079013	2.682381711	3.626194113	0.001908256	0.040569814
ENSG00000116711	PLA2G4A	phospholipase A2, group IVA (cytosolic, calcium-dependent) [Source:HGNC Symbol;Acc:9035]	1.290051779	1.660566381	3.603415384	0.002007852	0.04132025
ENSG00000254415	SIGLEC14	sialic acid binding Ig-like lectin 14 [Source:HGNC Symbol;Acc:32926]	0.610337075	4.811960191	3.683286204	0.001679683	0.038980041
ENSG00000042980	ADAM28	ADAM metallopeptidase domain 28 [Source:HGNC Symbol;Acc:206]	-0.542078299	3.811886221	-3.656976171	0.001781423	0.039575106
ENSG00000068793	CYFIP1	cytoplasmic FMR1 interacting protein 1 [Source:HGNC Symbol;Acc:13759]	0.669938777	5.742445986	3.69515874	0.001635687	0.038606573
ENSG00000231027	AC079325.6.1		1.110784718	2.076219878	3.604581946	0.002002628	0.04132025
ENSG00000224078	SNHG14	small nucleolar RNA host gene 14 (non-protein coding) [Source:HGNC Symbol;Acc:37462]	-0.528913008	4.881605639	-3.683663735	0.001678266	0.038980041
ENSG00000120278	PLEKHG1	pleckstrin homology domain containing, family G (with RhoGef domain) member 1 [Source:HGNC Symbol;Acc:20884]	-0.831943955	3.549574054	-3.641789594	0.001842914	0.039863659
ENSG00000163565	IFI16	interferon, gamma-inducible protein 16 [Source:HGNC Symbol;Acc:5395]	0.762007239	7.494740948	3.703478356	0.001605542	0.03816398
ENSG00000127990	SGCE	sarcoglycan, epsilon [Source:HGNC Symbol;Acc:10808]	-1.05945059	-0.626050436	-3.609714469	0.001979805	0.041115335
ENSG00000164136	IL15	interleukin 15 [Source:HGNC Symbol;Acc:5977]	0.770985892	3.602235686	3.647910508	0.00181788	0.039767377
ENSG00000059915	PSD	pleckstrin and Sec7 domain containing [Source:HGNC Symbol;Acc:9507]	-0.708169471	1.922489038	-3.593090684	0.002054678	0.041624111
ENSG00000135423	GLS2	glutaminase 2 (liver, mitochondrial) [Source:HGNC Symbol;Acc:29570]	-0.559777218	1.924799455	-3.593201323	0.002054171	0.041624111
ENSG00000112232	KHDRBS2	KH domain containing, RNA binding, signal transduction associated 2 [Source:HGNC Symbol;Acc:18114]	-1.117386737	-0.750407903	-3.608912566	0.001983354	0.041115335
ENSG00000139737	SLAIN1	SLAIN motif family, member 1 [Source:HGNC Symbol;Acc:26387]	-0.464916066	4.320759541	-3.663222778	0.001756726	0.039485838
ENSG00000196550	FAM72A	family with sequence similarity 72, member A [Source:HGNC Symbol;Acc:24044]	0.88829665	-0.314633835	3.597715965	0.002033568	0.041547097
ENSG00000035115	SH3YL1	SH3 domain containing, Ysc84-like 1 (S. cerevisiae) [Source:HGNC Symbol;Acc:29546]	-0.57103871	4.908177362	-3.672011677	0.001722554	0.039226467
ENSG00000186462	NAP1L2	nucleosome assembly protein 1-like 2 [Source:HGNC Symbol;Acc:7638]	-0.539514822	2.343617533	-3.600953102	0.002018922	0.041438297
ENSG00000135842	FAM129A	family with sequence similarity 129, member A [Source:HGNC Symbol;Acc:16784]	0.480889262	6.767480922	3.692346458	0.001646003	0.038720794
ENSG00000006756	ARSD	arylsulfatase D [Source:HGNC Symbol;Acc:717]	0.608126391	4.13921182	3.654884114	0.001789771	0.039575106
ENSG00000101986	ABCD1	ATP-binding cassette, sub-family D (ALD), member 1 [Source:HGNC Symbol;Acc:61]	0.469387062	4.911743415	3.671898304	0.00172299	0.039226467
ENSG00000125434	SLC25A35	solute carrier family 25, member 35 [Source:HGNC Symbol;Acc:31921]	0.637482238	2.093647741	3.592378763	0.002057947	0.041624111
ENSG00000119139	TJP2	tight junction protein 2 (zona occludens 2) [Source:HGNC Symbol;Acc:11828]	0.541404459	4.383939299	3.660217155	0.001768566	0.039575106
ENSG00000165672	PRDX3	peroxiredoxin 3 [Source:HGNC Symbol;Acc:9354]	0.483824405	6.313817753	3.68300425	0.001680742	0.038980041
ENSG00000167106	FAM102A	family with sequence similarity 102, member A [Source:HGNC Symbol;Acc:31419]	-0.458500492	7.697037086	-3.689593777	0.001656164	0.0388306
ENSG00000172725	CORO1B	coronin, actin binding protein, 1B [Source:HGNC Symbol;Acc:2253]	0.520054488	6.070128799	3.681980054	0.001684595	0.038980041
ENSG00000177096	FAM109B	family with sequence similarity 109, member B [Source:HGNC Symbol;Acc:27161]	0.799306756	1.57886446	3.577738011	0.00212632	0.042103512
ENSG00000164112	TMEM155	transmembrane protein 155 [Source:HGNC Symbol;Acc:26418]	1.709640425	-1.26393662	3.622600705	0.001923635	0.040713108
ENSG00000023330	ALAS1	aminolevulinate, delta-, synthase 1 [Source:HGNC Symbol;Acc:396]	0.524931894	4.665775719	3.663946979	0.001753885	0.039485838
ENSG00000243646	IL10RB	interleukin 10 receptor, beta [Source:HGNC Symbol;Acc:5965]	0.462813385	5.308153641	3.670374486	0.001728869	0.03929702
ENSG00000134532	SOX5	SRY (sex determining region Y)-box 5 [Source:HGNC Symbol;Acc:11201]	-1.504816473	-0.717442774	-3.593234429	0.002054019	0.041624111
ENSG00000164430	MB21D1	Mab-21 domain containing 1 [Source:HGNC Symbol;Acc:21367]	0.607235757	4.214541128	3.649320191	0.001812163	0.039721484
ENSG00000102409	BEX4	brain expressed, X-linked 4 [Source:HGNC Symbol;Acc:25475]	-0.516934421	4.947441893	-3.665533872	0.001747675	0.039485838
ENSG00000140090	SLC24A4	solute carrier family 24 (sodium/potassium/calcium exchanger), member 4 [Source:HGNC Symbol;Acc:10978]	0.675371143	4.54189225	3.655943491	0.001785539	0.039575106
ENSG00000130921	C12orf65	chromosome 12 open reading frame 65 [Source:HGNC Symbol;Acc:26784]	-0.545596337	4.309309477	-3.645986266	0.001825713	0.039807345
ENSG00000162616	DNAJB4	DnaJ (Hsp40) homolog, subfamily B, member 4 [Source:HGNC Symbol;Acc:14886]	-0.585368364	2.376028459	-3.584796193	0.002093081	0.042005986
ENSG00000081059	TCF7	transcription factor 7 (T-cell specific, HMG-box) [Source:HGNC Symbol;Acc:11639]	-0.578820199	8.967714165	-3.678161337	0.001699037	0.03910142
ENSG00000241847	RP1-20N2.4.1		-0.880203217	-0.229927952	-3.572031567	0.002153575	0.042524086
ENSG00000115677	HDLBP	high density lipoprotein binding protein [Source:HGNC Symbol;Acc:4857]	0.286382646	7.432101699	3.675547937	0.001708992	0.039140363
ENSG00000135424	ITGA7	integrin, alpha 7 [Source:HGNC Symbol;Acc:6143]	0.873864813	0.202386203	3.558474885	0.002219723	0.043247676
ENSG00000147457	CHMP7	charged multivesicular body protein 7 [Source:HGNC Symbol;Acc:28439]	-0.56673743	7.091267394	-3.673179423	0.001718063	0.039226467
ENSG00000100852	ARHGAP5	Rho GTPase activating protein 5 [Source:HGNC Symbol;Acc:675]	-0.651658215	5.756382626	-3.664917212	0.001750086	0.039485838
ENSG00000095383	TBC1D2	TBC1 domain family, member 2 [Source:HGNC Symbol;Acc:18026]	0.68572617	4.567193706	3.640835846	0.001846845	0.039863659
ENSG00000108679	LGALS3BP	lectin, galactoside-binding, soluble, 3 binding protein [Source:HGNC Symbol;Acc:6564]	0.696803055	5.710228274	3.658873441	0.001773885	0.039575106
ENSG00000136826	KLF4	Kruppel-like factor 4 (gut) [Source:HGNC Symbol;Acc:6348]	0.5166884	7.474376543	3.667868386	0.00173858	0.039391099
ENSG00000198455	ZXDB	zinc finger, X-linked, duplicated B [Source:HGNC Symbol;Acc:13199]	-0.732887453	5.071951197	-3.649725193	0.001810523	0.039721484
ENSG00000183044	ABAT	4-aminobutyrate aminotransferase [Source:HGNC Symbol;Acc:23]	0.577664974	3.775628868	3.616951769	0.001948061	0.040909644
ENSG00000166398	KIAA0355	KIAA0355 [Source:HGNC Symbol;Acc:29016]	-0.450456259	5.641853938	-3.653411447	0.001795671	0.039605603
ENSG00000077684	PHF17	PHD finger protein 17 [Source:HGNC Symbol;Acc:30027]	-0.455699053	5.952858935	-3.654634948	0.001790768	0.039575106
ENSG00000260563	RP13-516M14.1.1		-0.670111159	1.450927283	-3.546997276	0.002277297	0.043804667
ENSG00000135709	KIAA0513	KIAA0513 [Source:HGNC Symbol;Acc:29058]	0.721883715	6.380989271	3.654454798	0.001791489	0.039575106
ENSG00000181894	ZNF329	zinc finger protein 329 [Source:HGNC Symbol;Acc:14209]	-0.522563996	3.583096835	-3.600186513	0.002022381	0.041438297
ENSG00000105464	GRIN2D	glutamate receptor, ionotropic, N-methyl D-aspartate 2D [Source:HGNC Symbol;Acc:4588]	1.214646956	-0.55535438	3.557638475	0.002223869	0.043247676
ENSG00000184613	NELL2	NEL-like 2 (chicken) [Source:HGNC Symbol;Acc:7751]	-0.69605576	6.924538132	-3.65723997	0.001780373	0.039575106
ENSG00000249741	RP11-673E1.3.1		-1.054614866	-1.186169306	-3.576751208	0.002131008	0.042137336
ENSG00000134256	CD101	CD101 molecule [Source:HGNC Symbol;Acc:5949]	0.770476157	4.785169364	3.628946349	0.00189656	0.040503871
ENSG00000014257	ACPP	acid phosphatase, prostate [Source:HGNC Symbol;Acc:125]	0.395291056	4.077077437	3.617419711	0.001946026	0.040909644
ENSG00000013364	MVP	major vault protein [Source:HGNC Symbol;Acc:7531]	0.408155433	7.860167798	3.655268389	0.001788234	0.039575106
ENSG00000189241	TSPYL1	TSPY-like 1 [Source:HGNC Symbol;Acc:12382]	-0.569879337	6.665599212	-3.651825837	0.001802045	0.039660962
ENSG00000204789	ZNF204P	zinc finger protein 204, pseudogene [Source:HGNC Symbol;Acc:12995]	-0.722094368	2.389312234	-3.552840093	0.002247806	0.043593246
ENSG00000107731	UNC5B	unc-5 homolog B (C. elegans) [Source:HGNC Symbol;Acc:12568]	0.923593798	-0.461137304	3.536715485	0.002330129	0.044265093
ENSG00000158301	GPRASP2	G protein-coupled receptor associated sorting protein 2 [Source:HGNC Symbol;Acc:25169]	-0.675492687	1.154880284	-3.532655343	0.002351324	0.04447146
ENSG00000186354	C9orf47	chromosome 9 open reading frame 47 [Source:HGNC Symbol;Acc:23669]	0.831706814	-0.266226987	3.536926308	0.002329034	0.044265093
ENSG00000130589	RP4-697K14.7.1	Peroxisomal proliferator-activated receptor A-interacting complex 285 kDa protein [Source:UniProtKB/Swiss-Prot;Acc:Q9BYK8]	0.75935415	6.481131662	3.645587108	0.001827342	0.039807345
ENSG00000217576	THSD1P1	thrombospondin, type I, domain containing 1 pseudogene 1 [Source:HGNC Symbol;Acc:31375]	-0.668409408	2.316734977	-3.550311282	0.002260523	0.043719939
ENSG00000173153	ESRRA	estrogen-related receptor alpha [Source:HGNC Symbol;Acc:3471]	0.571587153	4.532956341	3.619718843	0.001936058	0.040853715
ENSG00000111266	DUSP16	dual specificity phosphatase 16 [Source:HGNC Symbol;Acc:17909]	-0.561055708	5.660712688	-3.637422882	0.001860982	0.040018745
ENSG00000114268	PFKFB4	6-phosphofructo-2-kinase/fructose-2,6-biphosphatase 4 [Source:HGNC Symbol;Acc:8875]	0.711613094	4.267315713	3.613175191	0.001964562	0.040966048
ENSG00000138755	CXCL9	chemokine (C-X-C motif) ligand 9 [Source:HGNC Symbol;Acc:7098]	1.829944675	0.583356304	3.525942277	0.002386789	0.044604711
ENSG00000169567	HINT1	histidine triad nucleotide binding protein 1 [Source:HGNC Symbol;Acc:4912]	-0.487643174	7.652783824	-3.647417933	0.001819882	0.039767377
ENSG00000134755	DSC2	desmocollin 2 [Source:HGNC Symbol;Acc:3036]	0.641994931	3.874862004	3.604391042	0.002003482	0.04132025
ENSG00000126353	CCR7	chemokine (C-C motif) receptor 7 [Source:HGNC Symbol;Acc:1608]	-0.9683878	7.375609884	-3.644648798	0.001831178	0.039829523
ENSG00000173511	VEGFB	vascular endothelial growth factor B [Source:HGNC Symbol;Acc:12681]	-0.524009463	4.449524674	-3.608990103	0.001983011	0.041115335
ENSG00000221983	UBA52	ubiquitin A-52 residue ribosomal protein fusion product 1 [Source:HGNC Symbol;Acc:12458]	-0.467518484	9.66129207	-3.641128449	0.001845638	0.039863659
ENSG00000014919	COX15	COX15 homolog, cytochrome c oxidase assembly protein (yeast) [Source:HGNC Symbol;Acc:2263]	0.536302459	4.78702198	3.616009313	0.001952166	0.040909644
ENSG00000188822	CNR2	cannabinoid receptor 2 (macrophage) [Source:HGNC Symbol;Acc:2160]	-0.809824774	2.86363836	-3.555325941	0.002235373	0.043411687
ENSG00000180891	CUEDC1	CUE domain containing 1 [Source:HGNC Symbol;Acc:31350]	0.525515738	2.908042055	3.558608235	0.002219062	0.043247676
ENSG00000196531	NACA	nascent polypeptide-associated complex alpha subunit [Source:HGNC Symbol;Acc:7629]	-0.426180597	10.12111998	-3.633609287	0.001876906	0.040205595
ENSG00000125898	FAM110A	family with sequence similarity 110, member A [Source:HGNC Symbol;Acc:16188]	0.543928762	4.243418077	3.598412405	0.002030409	0.041542571
ENSG00000107833	NPM3	nucleophosmin/nucleoplasmin 3 [Source:HGNC Symbol;Acc:7931]	-0.527958135	3.180947558	-3.559228554	0.002215993	0.043247676
ENSG00000069966	GNB5	guanine nucleotide binding protein (G protein), beta 5 [Source:HGNC Symbol;Acc:4401]	-0.36335594	4.287190049	-3.595561958	0.002043373	0.041624111
ENSG00000160796	NBEAL2	neurobeachin-like 2 [Source:HGNC Symbol;Acc:31928]	0.495664811	7.956725214	3.630584958	0.00188963	0.040416926
ENSG00000203875	SNHG5	small nucleolar RNA host gene 5 (non-protein coding) [Source:HGNC Symbol;Acc:21026]	-0.542565605	7.481261921	-3.627036661	0.001904668	0.040569814
ENSG00000213757	CTC-451P13.1.1		-1.142438317	-0.428444955	-3.522274874	0.002406386	0.044751874
ENSG00000144152	FBLN7	fibulin 7 [Source:HGNC Symbol;Acc:26740]	-0.657891754	2.479202993	-3.530357644	0.002363404	0.044511613
ENSG00000056972	TRAF3IP2	TRAF3 interacting protein 2 [Source:HGNC Symbol;Acc:1343]	-0.621494351	4.054618954	-3.57849885	0.002122712	0.042103512
ENSG00000203797	DDO	D-aspartate oxidase [Source:HGNC Symbol;Acc:2727]	1.42850422	-0.661465776	3.514919306	0.002446174	0.045267026
ENSG00000129226	CD68	CD68 molecule [Source:HGNC Symbol;Acc:1693]	0.514030893	8.705613229	3.618014	0.001943445	0.040909644
ENSG00000177272	KCNA3	potassium voltage-gated channel, shaker-related subfamily, member 3 [Source:HGNC Symbol;Acc:6221]	-0.530624623	6.471530751	-3.613232857	0.001964309	0.040966048
ENSG00000172322	CLEC12A	C-type lectin domain family 12, member A [Source:HGNC Symbol;Acc:31713]	0.749552229	5.706233024	3.603993298	0.002005262	0.04132025
ENSG00000142173	COL6A2	collagen, type VI, alpha 2 [Source:HGNC Symbol;Acc:2212]	-0.570724239	5.031498106	-3.592402147	0.002057839	0.041624111
ENSG00000258660	RP4-693M11.3.1		-0.671909107	-0.050645073	-3.496903839	0.002546395	0.046112307
ENSG00000073737	DHRS9	dehydrogenase/reductase (SDR family) member 9 [Source:HGNC Symbol;Acc:16888]	1.595775378	1.337521263	3.494914484	0.002557708	0.046182478
ENSG00000232112	CCDC72	coiled-coil domain containing 72 [Source:HGNC Symbol;Acc:26932]	-0.433001381	5.293359983	-3.596173536	0.002040584	0.041624111
ENSG00000085644	ZNF213	zinc finger protein 213 [Source:HGNC Symbol;Acc:13005]	0.493744581	3.277845712	3.543949628	0.002292832	0.043941483
ENSG00000151689	INPP1	inositol polyphosphate-1-phosphatase [Source:HGNC Symbol;Acc:6071]	0.594118836	2.870831817	3.530642882	0.002361901	0.044511613
ENSG00000159840	ZYX	zyxin [Source:HGNC Symbol;Acc:13200]	0.37874167	8.457186777	3.610091792	0.001978138	0.041115335
ENSG00000157827	FMNL2	formin-like 2 [Source:HGNC Symbol;Acc:18267]	1.218957774	2.877295262	3.521817824	0.00240884	0.044751874
ENSG00000126524	SBDS	Shwachman-Bodian-Diamond syndrome [Source:HGNC Symbol;Acc:19440]	-0.807311977	6.084991175	-3.60060316	0.0020205	0.041438297
ENSG00000137767	SQRDL	sulfide quinone reductase-like (yeast) [Source:HGNC Symbol;Acc:20390]	0.501155635	5.140282666	3.587162299	0.002082054	0.041872092
ENSG00000162368	CMPK1	cytidine monophosphate (UMP-CMP) kinase 1, cytosolic [Source:HGNC Symbol;Acc:18170]	-0.39538839	7.817609291	-3.606027709	0.001996173	0.04132025
ENSG00000224086	LL22NC03-86G7.1.1		0.7692691	0.157989051	3.480681594	0.002640111	0.047009939
ENSG00000254986	DPP3	dipeptidyl-peptidase 3 [Source:HGNC Symbol;Acc:3008]	0.443251036	4.918566555	3.583549524	0.002098914	0.042005986
ENSG00000234327	AC012146.7.1		-0.855698637	0.031604164	-3.483151005	0.002625628	0.046811013
ENSG00000247746	USP51	ubiquitin specific peptidase 51 [Source:HGNC Symbol;Acc:23086]	-0.762255874	0.274718267	-3.475099215	0.002673143	0.047300246
ENSG00000162910	MRPL55	mitochondrial ribosomal protein L55 [Source:HGNC Symbol;Acc:16686]	-0.390933324	4.397490733	-3.567186898	0.002176986	0.042866619
ENSG00000117394	SLC2A1	solute carrier family 2 (facilitated glucose transporter), member 1 [Source:HGNC Symbol;Acc:11005]	-0.496595501	5.774048468	-3.589299881	0.002072142	0.041791642
ENSG00000141526	SLC16A3	solute carrier family 16, member 3 (monocarboxylic acid transporter 4) [Source:HGNC Symbol;Acc:10924]	0.759170288	5.659146664	3.583190613	0.002100596	0.042005986
ENSG00000158517	NCF1	neutrophil cytosolic factor 1 [Source:HGNC Symbol;Acc:7660]	0.859547148	6.352574401	3.589935097	0.002069205	0.041791642
ENSG00000185745	IFIT1	interferon-induced protein with tetratricopeptide repeats 1 [Source:HGNC Symbol;Acc:5407]	2.156221758	3.310449393	3.528677842	0.002372273	0.044511613
ENSG00000259577	RP11-430B1.2.1		-1.066070077	1.03284107	-3.469216931	0.002708392	0.047613064
ENSG00000135540	NHSL1	NHS-like 1 [Source:HGNC Symbol;Acc:21021]	0.959448013	0.873979274	3.466581568	0.002724332	0.047636057
ENSG00000138760	SCARB2	scavenger receptor class B, member 2 [Source:HGNC Symbol;Acc:1665]	0.535142567	6.480517582	3.588545142	0.002075636	0.041802487
ENSG00000260992	RP11-122A8.4.1		-0.773839189	0.101878473	-3.467665685	0.002717764	0.047613064
ENSG00000117226	GBP3	guanylate binding protein 3 [Source:HGNC Symbol;Acc:4184]	0.582830334	4.579597623	3.5608296	0.00220809	0.043247676
ENSG00000148773	MKI67	antigen identified by monoclonal antibody Ki-67 [Source:HGNC Symbol;Acc:7107]	2.042828159	3.95571684	3.54052448	0.002310417	0.04408188
ENSG00000174125	TLR1	toll-like receptor 1 [Source:HGNC Symbol;Acc:11847]	0.6593778	5.507862697	3.57804489	0.002124864	0.042103512
ENSG00000143553	SNAPIN	SNAP-associated protein [Source:HGNC Symbol;Acc:17145]	0.505318976	4.09605404	3.547025582	0.002277154	0.043804667
ENSG00000162747	FCGR3B	Fc fragment of IgG, low affinity IIIb, receptor (CD16b) [Source:HGNC Symbol;Acc:3620]	1.27995671	1.939287164	3.478938448	0.002650382	0.047015184
ENSG00000213096	ZNF254	zinc finger protein 254 [Source:HGNC Symbol;Acc:13047]	-0.468199263	3.403141732	-3.523788713	0.002398277	0.044704889
ENSG00000088899	RP5-1187M17.10.1	ProSAP-interacting protein 1 [Source:UniProtKB/Swiss-Prot;Acc:O60299]	-1.185739631	2.429999363	-3.485808785	0.002610128	0.046770591
ENSG00000106683	LIMK1	LIM domain kinase 1 [Source:HGNC Symbol;Acc:6613]	0.370752569	5.88894794	3.577746931	0.002126277	0.042103512
ENSG00000101337	TM9SF4	transmembrane 9 superfamily protein member 4 [Source:HGNC Symbol;Acc:30797]	0.39587351	6.712801527	3.583317824	0.0021	0.042005986
ENSG00000128594	LRRC4	leucine rich repeat containing 4 [Source:HGNC Symbol;Acc:15586]	0.731571017	2.035000598	3.479883948	0.002644806	0.047015184
ENSG00000160932	LY6E	lymphocyte antigen 6 complex, locus E [Source:HGNC Symbol;Acc:6727]	0.775748578	7.598990712	3.581890909	0.0021067	0.042068532
ENSG00000183405	RPS7P1	ribosomal protein S7 pseudogene 1 [Source:HGNC Symbol;Acc:17081]	-0.867087629	-0.324444193	-3.462759523	0.002747616	0.047689052
ENSG00000077420	APBB1IP	amyloid beta (A4) precursor protein-binding, family B, member 1 interacting protein [Source:HGNC Symbol;Acc:17379]	0.454725593	7.066660014	3.580430124	0.00211358	0.042103512
ENSG00000188641	DPYD	dihydropyrimidine dehydrogenase [Source:HGNC Symbol;Acc:3012]	0.605179509	7.166946543	3.578181286	0.002124217	0.042103512
ENSG00000135632	SMYD5	SMYD family member 5 [Source:HGNC Symbol;Acc:16258]	-0.494583485	4.31203933	-3.545097424	0.002286969	0.04393094
ENSG00000152503	TRIM36	tripartite motif containing 36 [Source:HGNC Symbol;Acc:16280]	0.84348889	0.070713864	3.450984265	0.002820593	0.048291883
ENSG00000253755	IGHGP	immunoglobulin heavy constant gamma P (non-functional) [Source:HGNC Symbol;Acc:5529]	0.829904299	2.849354425	3.501171483	0.002522293	0.046013131
ENSG00000235621	LINC00494	long intergenic non-protein coding RNA 494 [Source:HGNC Symbol;Acc:27657]	-0.877430712	0.935105951	-3.4465217	0.002848747	0.048466416
ENSG00000181666	HKR1	HKR1, GLI-Kruppel zinc finger family member [Source:HGNC Symbol;Acc:4928]	-0.430776328	3.999697452	-3.527782012	0.002377017	0.044511613
ENSG00000116691	MIIP	migration and invasion inhibitory protein [Source:HGNC Symbol;Acc:25715]	0.443103199	4.981022385	3.552190095	0.002251068	0.043596706
ENSG00000121966	CXCR4	chemokine (C-X-C motif) receptor 4 [Source:HGNC Symbol;Acc:2561]	-1.1430981	9.968653849	-3.569016922	0.002168113	0.042751448
ENSG00000134830	GPR77	G protein-coupled receptor 77 [Source:HGNC Symbol;Acc:4527]	0.783065846	1.912576212	3.457709458	0.002778682	0.048025687
ENSG00000107882	SUFU	suppressor of fused homolog (Drosophila) [Source:HGNC Symbol;Acc:16466]	0.374823562	4.539966368	3.536251203	0.002332543	0.044265093
ENSG00000103381	CPPED1	calcineurin-like phosphoesterase domain containing 1 [Source:HGNC Symbol;Acc:25632]	0.69517478	6.841487911	3.563773672	0.002193632	0.043074394
ENSG00000113319	RASGRF2	Ras protein-specific guanine nucleotide-releasing factor 2 [Source:HGNC Symbol;Acc:9876]	-0.615669908	4.866662287	-3.542045113	0.002302594	0.043991983
ENSG00000133872	TMEM66	transmembrane protein 66 [Source:HGNC Symbol;Acc:28789]	-0.437243895	9.692873698	-3.564131472	0.002191881	0.043074394
ENSG00000196739	COL27A1	collagen, type XXVII, alpha 1 [Source:HGNC Symbol;Acc:22986]	-1.015342499	-1.246092429	-3.469071259	0.00270927	0.047613064
ENSG00000075624	ACTB	actin, beta [Source:HGNC Symbol;Acc:132]	0.468236008	12.47419996	3.557948242	0.002222333	0.043247676
ENSG00000121297	TSHZ3	teashirt zinc finger homeobox 3 [Source:HGNC Symbol;Acc:30700]	0.549373876	3.793945472	3.507053584	0.002489442	0.045698497
ENSG00000187164	KIAA1598	KIAA1598 [Source:HGNC Symbol;Acc:29319]	0.641724849	5.289171432	3.543166276	0.002296842	0.043941483
ENSG00000100364	KIAA0930	KIAA0930 [Source:HGNC Symbol;Acc:1314]	0.710546199	7.171397691	3.557783411	0.00222315	0.043247676
ENSG00000188811	NHLRC3	NHL repeat containing 3 [Source:HGNC Symbol;Acc:33751]	0.600339882	4.431540135	3.527907725	0.002376351	0.044511613
ENSG00000234332	BCAS2P2	breast carcinoma amplified sequence 2 pseudogene 2 [Source:HGNC Symbol;Acc:39595]	-0.682415939	0.214433014	-3.430370721	0.002952984	0.049339096
ENSG00000162692	VCAM1	vascular cell adhesion molecule 1 [Source:HGNC Symbol;Acc:12663]	1.664203048	-2.105169201	3.476659575	0.002663869	0.047195217
ENSG00000136153	LMO7	LIM domain 7 [Source:HGNC Symbol;Acc:6646]	-0.518452481	3.657676044	-3.498009318	0.00254013	0.046112307
ENSG00000196247	ZNF107	zinc finger protein 107 [Source:HGNC Symbol;Acc:12887]	-0.390135352	4.990138432	-3.537231535	0.002327449	0.044265093
ENSG00000232869	TRBV29-1	T cell receptor beta variable 29-1 [Source:HGNC Symbol;Acc:12210]	-0.56758651	4.037414169	-3.510862013	0.002468399	0.045440392
ENSG00000241962	C2orf15	chromosome 2 open reading frame 15 [Source:HGNC Symbol;Acc:28436]	-0.628197377	0.521053794	-3.422359176	0.003006078	0.049882544
ENSG00000153933	DGKE	diacylglycerol kinase, epsilon 64kDa [Source:HGNC Symbol;Acc:2852]	-0.478691955	4.675817741	-3.528157094	0.00237503	0.044511613
ENSG00000142235	LMTK3	lemur tyrosine kinase 3 [Source:HGNC Symbol;Acc:19295]	-0.672183393	2.486290872	-3.450854162	0.00282141	0.048291883
ENSG00000112511	PHF1	PHD finger protein 1 [Source:HGNC Symbol;Acc:8919]	-0.57530145	6.573355069	-3.548959435	0.002267351	0.043732341
ENSG00000260708	CTA-29F11.1.1		-0.972522305	1.848610593	-3.439128521	0.002896003	0.048800589
ENSG00000147416	ATP6V1B2	ATPase, H+ transporting, lysosomal 56/58kDa, V1 subunit B2 [Source:HGNC Symbol;Acc:854]	0.587884348	7.714570856	3.549508412	0.002264576	0.043732341
ENSG00000134283	PPHLN1	periphilin 1 [Source:HGNC Symbol;Acc:19369]	-0.287634347	6.223363636	-3.543446919	0.002295405	0.043941483
ENSG00000104043	ATP8B4	ATPase, class I, type 8B, member 4 [Source:HGNC Symbol;Acc:13536]	0.564438992	3.366937264	3.486472521	0.002606272	0.04676075
ENSG00000181631	P2RY13	purinergic receptor P2Y, G-protein coupled, 13 [Source:HGNC Symbol;Acc:4537]	1.331294371	5.261510574	3.529503741	0.002367908	0.044511613
ENSG00000166068	SPRED1	sprouty-related, EVH1 domain containing 1 [Source:HGNC Symbol;Acc:20249]	0.682618941	2.692085738	3.456826567	0.002784149	0.048061418
ENSG00000128394	APOBEC3F	apolipoprotein B mRNA editing enzyme, catalytic polypeptide-like 3F [Source:HGNC Symbol;Acc:17356]	0.65141066	3.012763032	3.463956608	0.002740302	0.047664347
ENSG00000075275	CELSR1	cadherin, EGF LAG seven-pass G-type receptor 1 (flamingo homolog, Drosophila) [Source:HGNC Symbol;Acc:1850]	-0.695629533	2.220726233	-3.4378684	0.002904135	0.048839498
ENSG00000178966	RMI1	RMI1, RecQ mediated genome instability 1, homolog (S. cerevisiae) [Source:HGNC Symbol;Acc:25764]	0.78096476	2.542249819	3.44436276	0.002862468	0.048564078
ENSG00000052126	PLEKHA5	pleckstrin homology domain containing, family A member 5 [Source:HGNC Symbol;Acc:30036]	-0.470489214	2.854390873	-3.447363117	0.002843418	0.048466416
ENSG00000132849	INADL	InaD-like (Drosophila) [Source:HGNC Symbol;Acc:28881]	-0.527981282	4.355518505	-3.498741876	0.002535987	0.046112307
ENSG00000116191	RALGPS2	Ral GEF with PH domain and SH3 binding motif 2 [Source:HGNC Symbol;Acc:30279]	-0.721658152	5.469475673	-3.516157962	0.002439429	0.045201364
ENSG00000104408	EIF3E	eukaryotic translation initiation factor 3, subunit E [Source:HGNC Symbol;Acc:3277]	-0.422848879	9.149915041	-3.533116661	0.002348907	0.04447146
ENSG00000148400	NOTCH1	notch 1 [Source:HGNC Symbol;Acc:7881]	0.36231432	7.055201512	3.532363692	0.002352854	0.04447146
ENSG00000101400	SNTA1	syntrophin, alpha 1 (dystrophin-associated protein A1, 59kDa, acidic component) [Source:HGNC Symbol;Acc:11167]	-0.496549274	2.786813724	-3.440363413	0.002888057	0.048800589
ENSG00000124313	IQSEC2	IQ motif and Sec7 domain 2 [Source:HGNC Symbol;Acc:29059]	0.480541898	3.963959358	3.484071281	0.002620251	0.046774129
ENSG00000089157	RPLP0	ribosomal protein, large, P0 [Source:HGNC Symbol;Acc:10371]	-0.522949361	10.59626056	-3.525658628	0.002388299	0.044604711
ENSG00000165879	FRAT1	frequently rearranged in advanced T-cell lymphomas [Source:HGNC Symbol;Acc:3944]	0.397967344	4.963448239	3.505797646	0.002496421	0.045718127
ENSG00000164253	WDR41	WD repeat domain 41 [Source:HGNC Symbol;Acc:25601]	0.46695603	4.558003412	3.496431229	0.002549078	0.046112307
ENSG00000136205	TNS3	tensin 3 [Source:HGNC Symbol;Acc:21616]	0.572871234	5.142013666	3.506571875	0.002492116	0.045698497
ENSG00000186350	RXRA	retinoid X receptor, alpha [Source:HGNC Symbol;Acc:10477]	0.511468159	7.333826645	3.523469197	0.002399987	0.044704889
ENSG00000033122	LRRC7	leucine rich repeat containing 7 [Source:HGNC Symbol;Acc:18531]	-1.117709788	-1.810006206	-3.437700265	0.002905221	0.048839498
ENSG00000105967	TFEC	transcription factor EC [Source:HGNC Symbol;Acc:11754]	0.837811429	5.049499238	3.498213429	0.002538975	0.046112307
ENSG00000136816	TOR1B	torsin family 1, member B (torsin B) [Source:HGNC Symbol;Acc:11995]	0.663673366	4.98541616	3.496457439	0.00254893	0.046112307
ENSG00000015285	WAS	Wiskott-Aldrich syndrome (eczema-thrombocytopenia) [Source:HGNC Symbol;Acc:12731]	0.407813786	7.471099445	3.516962627	0.002435056	0.045179563
ENSG00000065911	MTHFD2	methylenetetrahydrofolate dehydrogenase (NADP+ dependent) 2, methenyltetrahydrofolate cyclohydrolase [Source:HGNC Symbol;Acc:7434]	0.552205155	5.779318237	3.508226677	0.002482941	0.045648667
ENSG00000113580	NR3C1	nuclear receptor subfamily 3, group C, member 1 (glucocorticoid receptor) [Source:HGNC Symbol;Acc:7978]	-0.393146775	7.230186782	-3.513284346	0.002455106	0.045364859
ENSG00000132274	TRIM22	tripartite motif containing 22 [Source:HGNC Symbol;Acc:16379]	0.630124855	8.011518134	3.512778089	0.002457878	0.045364859
ENSG00000090920	FCGBP	Fc fragment of IgG binding protein [Source:HGNC Symbol;Acc:13572]	-0.838989453	3.749112986	-3.453258076	0.002806354	0.048291883
ENSG00000182568	SATB1	SATB homeobox 1 [Source:HGNC Symbol;Acc:10541]	-0.519492927	7.745230762	-3.511711313	0.00246373	0.045413579
ENSG00000090376	IRAK3	interleukin-1 receptor-associated kinase 3 [Source:HGNC Symbol;Acc:17020]	0.660549903	6.539752991	3.503634166	0.002508487	0.045820403
ENSG00000126458	RRAS	related RAS viral (r-ras) oncogene homolog [Source:HGNC Symbol;Acc:10447]	0.59739821	4.38590902	3.472926774	0.002686108	0.047470243
ENSG00000100129	EIF3L	eukaryotic translation initiation factor 3, subunit L [Source:HGNC Symbol;Acc:18138]	-0.521476306	9.211116719	-3.504200844	0.002505321	0.045820403
ENSG00000184988	TMEM106A	transmembrane protein 106A [Source:HGNC Symbol;Acc:28288]	0.795473332	3.152655783	3.426995762	0.002975237	0.049477113
ENSG00000187116	LILRA5	leukocyte immunoglobulin-like receptor, subfamily A (with TM domain), member 5 [Source:HGNC Symbol;Acc:16309]	0.544082194	6.297848288	3.496170387	0.00255056	0.046112307
ENSG00000028277	POU2F2	POU class 2 homeobox 2 [Source:HGNC Symbol;Acc:9213]	0.594123321	6.311853509	3.494273118	0.002561366	0.046189535
ENSG00000128590	DNAJB9	DnaJ (Hsp40) homolog, subfamily B, member 9 [Source:HGNC Symbol;Acc:6968]	-0.832547255	5.644929925	-3.48835656	0.002595355	0.046624055
ENSG00000125755	SYMPK	symplekin [Source:HGNC Symbol;Acc:22935]	0.298929581	6.161720407	3.492959877	0.002568872	0.046265879
ENSG00000183486	MX2	myxovirus (influenza virus) resistance 2 (mouse) [Source:HGNC Symbol;Acc:7533]	0.847370314	6.61983969	3.489424223	0.002589189	0.046572459
ENSG00000170581	STAT2	signal transducer and activator of transcription 2, 113kDa [Source:HGNC Symbol;Acc:11363]	0.941385827	7.188719588	3.484764033	0.002616211	0.046774129
ENSG00000211896	IGHG1	immunoglobulin heavy constant gamma 1 (G1m marker) [Source:HGNC Symbol;Acc:5525]	0.88265758	8.113125594	3.484277894	0.002619045	0.046774129
ENSG00000025156	HSF2	heat shock transcription factor 2 [Source:HGNC Symbol;Acc:5225]	-0.690893259	4.262104375	-3.446691897	0.002847669	0.048466416
ENSG00000090674	MCOLN1	mucolipin 1 [Source:HGNC Symbol;Acc:13356]	0.481741667	4.436329029	3.449988379	0.002826852	0.048326526
ENSG00000184203	PPP1R2	protein phosphatase 1, regulatory (inhibitor) subunit 2 [Source:HGNC Symbol;Acc:9288]	-0.465819926	7.271745219	-3.479063489	0.002649644	0.047015184
ENSG00000129219	PLD2	phospholipase D2 [Source:HGNC Symbol;Acc:9068]	0.47182183	4.102360842	3.43269347	0.002937764	0.049269411
ENSG00000158109	TPRG1L	tumor protein p63 regulated 1-like [Source:HGNC Symbol;Acc:27007]	-0.318841819	5.953462746	-3.466172114	0.002726817	0.047636057
ENSG00000044115	CTNNA1	catenin (cadherin-associated protein), alpha 1, 102kDa [Source:HGNC Symbol;Acc:2509]	0.478381049	6.892100262	3.470837909	0.002698633	0.047572655
ENSG00000224032	EPB41L4A-AS1	EPB41L4A antisense RNA 1 (non-protein coding) [Source:HGNC Symbol;Acc:30749]	-0.749874305	4.843111745	-3.451502639	0.002817341	0.048291883
ENSG00000166046	TCP11L2	t-complex 11 (mouse)-like 2 [Source:HGNC Symbol;Acc:28627]	-0.570743525	4.969545953	-3.451971411	0.002814402	0.048291883
ENSG00000071073	MGAT4A	mannosyl (alpha-1,3-)-glycoprotein beta-1,4-N-acetylglucosaminyltransferase, isozyme A [Source:HGNC Symbol;Acc:7047]	-0.617892723	7.377397754	-3.471396535	0.002695278	0.047572655
ENSG00000107566	ERLIN1	ER lipid raft associated 1 [Source:HGNC Symbol;Acc:16947]	0.60753567	4.221794566	3.430452736	0.002952445	0.049339096
ENSG00000124256	ZBP1	Z-DNA binding protein 1 [Source:HGNC Symbol;Acc:16176]	0.632373812	4.607487182	3.443459425	0.002868228	0.048564078
ENSG00000115268	RPS15	ribosomal protein S15 [Source:HGNC Symbol;Acc:10388]	-0.47696441	9.162852464	-3.467819604	0.002716832	0.047613064
ENSG00000110719	TCIRG1	T-cell, immune regulator 1, ATPase, H+ transporting, lysosomal V0 subunit A3 [Source:HGNC Symbol;Acc:11647]	0.512534969	7.544577496	3.468034983	0.00271553	0.047613064
ENSG00000204628	GNB2L1	guanine nucleotide binding protein (G protein), beta polypeptide 2-like 1 [Source:HGNC Symbol;Acc:4399]	-0.416642994	10.59581557	-3.465228377	0.002732554	0.047636057
ENSG00000184588	PDE4B	phosphodiesterase 4B, cAMP-specific [Source:HGNC Symbol;Acc:8781]	-0.959460827	7.216448748	-3.465627954	0.002730123	0.047636057
ENSG00000100100	PIK3IP1	phosphoinositide-3-kinase interacting protein 1 [Source:HGNC Symbol;Acc:24942]	-0.813215887	8.586202448	-3.463855542	0.002740919	0.047664347
ENSG00000174282	ZBTB4	zinc finger and BTB domain containing 4 [Source:HGNC Symbol;Acc:23847]	-0.310132491	7.12138132	-3.461656199	0.002754374	0.047722227
ENSG00000182670	TTC3	tetratricopeptide repeat domain 3 [Source:HGNC Symbol;Acc:12393]	-0.415858486	7.813991152	-3.462519303	0.002749086	0.047689052
ENSG00000167207	NOD2	nucleotide-binding oligomerization domain containing 2 [Source:HGNC Symbol;Acc:5331]	0.571498025	5.319674539	3.445805522	0.002853292	0.048485381
ENSG00000182511	FES	feline sarcoma oncogene [Source:HGNC Symbol;Acc:3657]	0.655950518	6.219780154	3.4520004	0.002814221	0.048291883
ENSG00000125753	VASP	vasodilator-stimulated phosphoprotein [Source:HGNC Symbol;Acc:12652]	0.373229634	7.821159398	3.459245656	0.002769196	0.047920303
ENSG00000080546	SESN1	sestrin 1 [Source:HGNC Symbol;Acc:21595]	-0.485965832	5.065515355	-3.439150556	0.002895861	0.048800589
ENSG00000103653	CSK	c-src tyrosine kinase [Source:HGNC Symbol;Acc:2444]	0.355208287	8.324036401	3.45211369	0.002813511	0.048291883
ENSG00000110057	UNC93B1	unc-93 homolog B1 (C. elegans) [Source:HGNC Symbol;Acc:13481]	0.552608999	6.289724797	3.446793741	0.002847023	0.048466416
ENSG00000085514	PILRA	paired immunoglobin-like type 2 receptor alpha [Source:HGNC Symbol;Acc:20396]	0.606721751	6.544047634	3.443642127	0.002867062	0.048564078
ENSG00000130303	BST2	bone marrow stromal cell antigen 2 [Source:HGNC Symbol;Acc:1119]	0.53660247	6.520993244	3.439966907	0.002890606	0.048800589
ENSG00000102575	ACP5	acid phosphatase 5, tartrate resistant [Source:HGNC Symbol;Acc:124]	0.52466532	5.133901991	3.427363485	0.002972804	0.049477113
ENSG00000143486	EIF2D	eukaryotic translation initiation factor 2D [Source:HGNC Symbol;Acc:6583]	-0.41930437	5.864531551	-3.435111204	0.002922005	0.049063308
ENSG00000115687	PASK	PAS domain containing serine/threonine kinase [Source:HGNC Symbol;Acc:17270]	-0.550838846	5.901071155	-3.428987338	0.002962085	0.049384387
ENSG00000104714	ERICH1	glutamate-rich 1 [Source:HGNC Symbol;Acc:27234]	0.270840183	5.446729861	3.421413226	0.003012409	0.049928995
ENSG00000005844	ITGAL	integrin, alpha L (antigen CD11A (p180), lymphocyte function-associated antigen 1; alpha polypeptide) [Source:HGNC Symbol;Acc:6148]	0.468872481	9.354944487	3.431875652	0.002943114	0.04930065
ENSG00000162736	NCSTN	nicastrin [Source:HGNC Symbol;Acc:17091]	0.303476681	7.084018889	3.429930237	0.002955879	0.049339096
ENSG00000135899	SP110	SP110 nuclear body protein [Source:HGNC Symbol;Acc:5401]	0.449692502	6.757085733	3.426556389	0.002978146	0.049477113
