# Supplementary material for: Longitudinal transcriptomic characterization of the immune response to acute hepatitis C virus infection in patients with spontaneous viral clearance
Source: PLoS Pathog. 2018 Sep 17;14(9):e1007290. doi: 10.1371/journal.ppat.1007290 (PMC6160227; doi:10.1371/journal.ppat.1007290)
Supplement: S3 Table — (TXT) [file ppat.1007290.s008.txt]

	NGenes	PropDown	PropUp	Direction	PValue	FDR
cell cycle and transcription (M4.0)	315	0.003	0.752	Up	1.00E-04	0.01175
complement activation (I) (M112.0)	13	0.077	0.615	Up	3.00E-04	0.01175
complement and other receptors in DCs (M40)	12	0.000	0.833	Up	4.00E-04	0.01175
antiviral IFN signature (M75)	20	0.100	0.750	Up	4.00E-04	0.01175
immuregulation - monocytes, T and B cells (M57)	12	0.667	0.000	Down	4.00E-04	0.01175
BCR signaling (M54)	12	0.083	0.667	Up	4.00E-04	0.01175
transcription regulation in cell development (M49)	41	0.098	0.634	Up	4.00E-04	0.01175
activated dendritic cells (M67)	11	0.091	0.909	Up	5.00E-04	0.01175
viral sensing & immunity; IRF2 targets network (II) (M111.1)	11	0.000	0.909	Up	5.00E-04	0.01175
T cell surface, activation (M36)	11	0.091	0.636	Up	0.0011	0.022765625
TBA (M192)	12	0.083	0.417	Up	0.0013	0.022765625
cell junction (GO) (M4.13)	11	0.000	0.909	Up	0.0014	0.022765625
innate antiviral response (M150)	12	0.000	1.000	Up	0.0015	0.022765625
extracellular matrix, collagen (M210)	10	0.000	0.400	Up	0.0015	0.022765625
type I interferon response (M127)	12	0.000	0.917	Up	0.0016	0.022765625
TBA (M211)	11	0.545	0.091	Down	0.0016	0.022765625
myeloid cell enriched receptors and transporters (M4.3)	31	0.000	0.839	Up	0.002	0.024118421
TBA (M190)	11	0.636	0.000	Down	0.002	0.024118421
Memory B cell surface signature (S9)	11	0.455	0.000	Down	0.002	0.024118421
translation initiation factor 3 complex (M245)	10	0.900	0.000	Down	0.0024	0.025102273
T cell differentiation (M14)	12	0.750	0.000	Down	0.0024	0.025102273
cytoskeletal remodeling (M32.8)	10	0.000	0.300	Up	0.0024	0.025102273
TLR and inflammatory signaling (M16)	43	0.000	0.814	Up	0.0026	0.026054348
endoplasmic reticulum (M37.2)	16	0.063	0.563	Up	0.0029	0.0264375
formyl peptide receptor mediated neutrophil response (M11.2)	10	0.000	0.900	Up	0.0031	0.0264375
enriched in monocytes (I) (M4.15)	11	0.000	0.818	Up	0.0034	0.0264375
viral sensing & immunity; IRF2 targets network (I) (M111.0)	17	0.176	0.706	Up	0.0035	0.0264375
regulation of antigen presentation and immune response (M5.0)	78	0.128	0.462	Up	0.0035	0.0264375
RIG-1 like receptor signaling (M68)	10	0.000	0.700	Up	0.0036	0.0264375
enriched in activated dendritic cells (II) (M165)	31	0.032	0.548	Up	0.0036	0.0264375
platelet activation (II) (M32.1)	21	0.000	0.476	Up	0.0036	0.0264375
RA, WNT, CSF receptors network (monocyte) (M23)	12	0.000	0.667	Up	0.0037	0.0264375
enriched in monocytes (IV) (M118.0)	55	0.036	0.691	Up	0.0039	0.0264375
enriched in B cells (I) (M47.0)	46	0.891	0.000	Down	0.004	0.0264375
integrin mediated leukocyte migration (M39)	10	0.200	0.500	Up	0.0041	0.0264375
regulation of localization (GO) (M63)	12	0.000	0.417	Up	0.0041	0.0264375
enriched in neutrophils (II) (M163)	12	0.000	0.833	Up	0.0044	0.027628378
TBA (M93)	10	0.600	0.100	Down	0.0046	0.02779878
TBA (M66)	17	0.000	0.824	Up	0.0048	0.02779878
small GTPase mediated signal transduction (M215)	16	0.125	0.313	Up	0.0048	0.02779878
inflammatory response (M33)	10	0.000	0.900	Up	0.0049	0.02779878
enriched for TF motif PAX3 (M179)	10	0.300	0.000	Down	0.0052	0.028413636
lysosomal/endosomal proteins (M139)	11	0.000	0.909	Up	0.0054	0.028413636
enriched in B cells (II) (M47.1)	35	0.857	0.057	Down	0.0055	0.028413636
blood coagulation (M11.1)	21	0.095	0.810	Up	0.0056	0.028413636
enriched in antigen presentation (II) (M95.0)	21	0.000	0.571	Up	0.0057	0.028413636
enriched in monocytes (II) (M11.0)	187	0.005	0.749	Up	0.0059	0.028413636
Monocyte surface signature (S4)	90	0.022	0.667	Up	0.0059	0.028413636
enriched in monocytes (surface) (M118.1)	17	0.059	0.765	Up	0.006	0.028413636
TBA (M136)	17	0.000	0.647	Up	0.0062	0.028413636
enriched in B cells (VI) (M69)	20	0.900	0.000	Down	0.0064	0.028413636
platelet activation (I) (M32.0)	23	0.000	0.565	Up	0.0066	0.028413636
MAPK, RAS signaling (M100)	10	0.000	0.500	Up	0.0066	0.028413636
Resting dendritic cell surface signature (S10)	67	0.149	0.433	Up	0.0066	0.028413636
regulation of signal transduction (M3)	41	0.146	0.537	Up	0.0067	0.028413636
transmembrane transport (I) (M87)	19	0.105	0.632	Up	0.0073	0.030424107
TBA (M198)	12	0.083	0.500	Up	0.0075	0.030714912
immune activation - generic cluster (M37.0)	282	0.160	0.443	Up	0.0078	0.031400862
innate activation by cytosolic DNA sensing (M13)	11	0.091	0.545	Up	0.012	0.047597458
integrins and cell adhesion (M84)	10	0.000	0.600	Up	0.0125	0.0487625
