# Supplementary material for: Longitudinal transcriptomic characterization of the immune response to acute hepatitis C virus infection in patients with spontaneous viral clearance
Source: PLoS Pathog. 2018 Sep 17;14(9):e1007290. doi: 10.1371/journal.ppat.1007290 (PMC6160227; doi:10.1371/journal.ppat.1007290)
Supplement: S4 Table — Genes within the PBMC ISG set found to be differentially expressed (Resolution group, Early acute versus Pre-infection baseline, q value < 0.05) with associated statistics. (TXT) [file ppat.1007290.s009.txt]

ensembl_gene_id	external_gene_id	description	log2fold-change	AveExpr	t	P.Value	adj.P.Val
ENSG00000158517	NCF1	neutrophil cytosolic factor 1 [Source:HGNC Symbol;Acc:7660]	0.859547148	6.352574401	3.589935097	0.002069205	0.041791642
ENSG00000181381	DDX60L	DEAD (Asp-Glu-Ala-Asp) box polypeptide 60-like [Source:HGNC Symbol;Acc:26429]	0.786556022	6.251969343	4.459161809	0.00029713	0.020099603
ENSG00000170581	STAT2	signal transducer and activator of transcription 2, 113kDa [Source:HGNC Symbol;Acc:11363]	0.941385827	7.188719588	3.484764033	0.002616211	0.046774129
ENSG00000020577	SAMD4A	sterile alpha motif domain containing 4A [Source:HGNC Symbol;Acc:23023]	1.403833631	2.654630576	5.325579235	4.48E-05	0.014709306
ENSG00000173193	PARP14	poly (ADP-ribose) polymerase family, member 14 [Source:HGNC Symbol;Acc:29232]	0.90548988	7.086582459	4.507492878	0.000266936	0.019655949
ENSG00000151466	SCLT1	sodium channel and clathrin linker 1 [Source:HGNC Symbol;Acc:26406]	0.591507593	4.215720473	4.668638278	0.000186952	0.018139435
ENSG00000004468	CD38	CD38 molecule [Source:HGNC Symbol;Acc:1667]	1.214721616	4.224065475	4.781482627	0.000145854	0.017617263
ENSG00000135899	SP110	SP110 nuclear body protein [Source:HGNC Symbol;Acc:5401]	0.449692502	6.757085733	3.426556389	0.002978146	0.049477113
ENSG00000124256	ZBP1	Z-DNA binding protein 1 [Source:HGNC Symbol;Acc:16176]	0.632373812	4.607487182	3.443459425	0.002868228	0.048564078
ENSG00000132274	TRIM22	tripartite motif containing 22 [Source:HGNC Symbol;Acc:16379]	0.630124855	8.011518134	3.512778089	0.002457878	0.045364859
ENSG00000059378	PARP12	poly (ADP-ribose) polymerase family, member 12 [Source:HGNC Symbol;Acc:21919]	0.656449886	5.844773435	4.060476335	0.000722406	0.028749191
ENSG00000008130	NADK	NAD kinase [Source:HGNC Symbol;Acc:29831]	0.736574141	7.259590834	4.058671259	0.000725327	0.028749191
ENSG00000163565	IFI16	interferon, gamma-inducible protein 16 [Source:HGNC Symbol;Acc:5395]	0.762007239	7.494740948	3.703478356	0.001605542	0.03816398
ENSG00000177409	SAMD9L	sterile alpha motif domain containing 9-like [Source:HGNC Symbol;Acc:1349]	1.403897421	6.710125452	4.478480011	0.000284667	0.01986956
ENSG00000096968	JAK2	Janus kinase 2 [Source:HGNC Symbol;Acc:6192]	0.925159831	6.36243563	5.503052681	3.07E-05	0.014709306
ENSG00000196141	SPATS2L	spermatogenesis associated, serine-rich 2-like [Source:HGNC Symbol;Acc:24574]	1.135577262	3.267801505	5.242016827	5.36E-05	0.014709306
ENSG00000123609	NMI	N-myc (and STAT) interactor [Source:HGNC Symbol;Acc:7854]	0.535795638	5.733108817	3.884795026	0.001070172	0.031586833
ENSG00000168961	LGALS9	lectin, galactoside-binding, soluble, 9 [Source:HGNC Symbol;Acc:6570]	0.650110014	7.292495122	4.623298419	0.000206619	0.018491314
ENSG00000163486	SRGAP2	SLIT-ROBO Rho GTPase activating protein 2 [Source:HGNC Symbol;Acc:19751]	0.511509805	5.786931342	4.558195126	0.000238592	0.018491314
ENSG00000173786	CNP	2',3'-cyclic nucleotide 3' phosphodiesterase [Source:HGNC Symbol;Acc:2158]	0.560279469	5.47833148	4.61819886	0.000208958	0.018491314
ENSG00000141971	FAM125A	family with sequence similarity 125, member A [Source:HGNC Symbol;Acc:25153]	0.406414396	5.060321882	3.906576727	0.001019262	0.031246743
ENSG00000183486	MX2	myxovirus (influenza virus) resistance 2 (mouse) [Source:HGNC Symbol;Acc:7533]	0.847370314	6.61983969	3.489424223	0.002589189	0.046572459
ENSG00000163840	DTX3L	deltex 3-like (Drosophila) [Source:HGNC Symbol;Acc:30323]	0.911405565	6.549735439	4.786728441	0.000144184	0.017617263
ENSG00000101986	ABCD1	ATP-binding cassette, sub-family D (ALD), member 1 [Source:HGNC Symbol;Acc:61]	0.469387062	4.911743415	3.671898304	0.00172299	0.039226467
ENSG00000108771	DHX58	DEXH (Asp-Glu-X-His) box polypeptide 58 [Source:HGNC Symbol;Acc:29517]	0.698214827	4.694383667	3.796491664	0.001303967	0.03484968
ENSG00000111335	OAS2	2'-5'-oligoadenylate synthetase 2, 69/71kDa [Source:HGNC Symbol;Acc:8087]	1.263463823	6.988696528	4.366656732	0.000364911	0.021586256
ENSG00000130589	RP4-697K14.7.1	Peroxisomal proliferator-activated receptor A-interacting complex 285 kDa protein [Source:UniProtKB/Swiss-Prot;Acc:Q9BYK8]	0.75935415	6.481131662	3.645587108	0.001827342	0.039807345
ENSG00000100342	APOL1	apolipoprotein L, 1 [Source:HGNC Symbol;Acc:618]	1.039765912	5.090672491	4.981476867	9.42E-05	0.015132457
ENSG00000110057	UNC93B1	unc-93 homolog B1 (C. elegans) [Source:HGNC Symbol;Acc:13481]	0.552608999	6.289724797	3.446793741	0.002847023	0.048466416
ENSG00000146192	FGD2	FYVE, RhoGEF and PH domain containing 2 [Source:HGNC Symbol;Acc:3664]	0.860547064	6.690399423	3.716520729	0.001559394	0.037815964
ENSG00000137628	DDX60	DEAD (Asp-Glu-Ala-Asp) box polypeptide 60 [Source:HGNC Symbol;Acc:25942]	1.028430762	5.434365577	4.556763812	0.000239349	0.018491314
ENSG00000108679	LGALS3BP	lectin, galactoside-binding, soluble, 3 binding protein [Source:HGNC Symbol;Acc:6564]	0.696803055	5.710228274	3.658873441	0.001773885	0.039575106
ENSG00000064763	FAR2	fatty acyl CoA reductase 2 [Source:HGNC Symbol;Acc:25531]	0.823621541	2.905251473	3.930177906	0.000966832	0.030855682
ENSG00000068079	IFI35	interferon-induced protein 35 [Source:HGNC Symbol;Acc:5399]	1.067446952	5.240059489	4.99797635	9.09E-05	0.01476645
ENSG00000172936	MYD88	myeloid differentiation primary response gene (88) [Source:HGNC Symbol;Acc:7562]	0.543510733	7.89398429	4.491170197	0.000276769	0.019821867
ENSG00000111331	OAS3	2'-5'-oligoadenylate synthetase 3, 100kDa [Source:HGNC Symbol;Acc:8088]	1.4758741	6.982624942	4.831104424	0.000130814	0.017617263
ENSG00000156587	UBE2L6	ubiquitin-conjugating enzyme E2L 6 [Source:HGNC Symbol;Acc:12490]	0.976571924	7.105952743	5.679218917	2.12E-05	0.014164153
ENSG00000168404	MLKL	mixed lineage kinase domain-like [Source:HGNC Symbol;Acc:26617]	0.656719574	5.010832948	3.854160348	0.001146108	0.032440761
ENSG00000157601	MX1	myxovirus (influenza virus) resistance 1, interferon-inducible protein p78 (mouse) [Source:HGNC Symbol;Acc:7532]	1.16733905	6.141357091	3.824177609	0.00122564	0.033577977
ENSG00000188313	PLSCR1	phospholipid scramblase 1 [Source:HGNC Symbol;Acc:9092]	0.83053945	5.948738617	4.785303812	0.000144636	0.017617263
ENSG00000130303	BST2	bone marrow stromal cell antigen 2 [Source:HGNC Symbol;Acc:1119]	0.53660247	6.520993244	3.439966907	0.002890606	0.048800589
ENSG00000138496	PARP9	poly (ADP-ribose) polymerase family, member 9 [Source:HGNC Symbol;Acc:24118]	1.130378348	6.639642472	4.973630515	9.58E-05	0.015159751
ENSG00000185507	IRF7	interferon regulatory factor 7 [Source:HGNC Symbol;Acc:6122]	0.892010056	5.884766428	4.040491824	0.000755416	0.029054132
ENSG00000240065	PSMB9	proteasome (prosome, macropain) subunit, beta type, 9 (large multifunctional peptidase 2) [Source:HGNC Symbol;Acc:9546]	0.744909122	6.901479822	3.866364602	0.001115231	0.03224364
ENSG00000106605	BLVRA	biliverdin reductase A [Source:HGNC Symbol;Acc:1062]	0.591254138	5.684113915	3.948263983	0.000928489	0.030343836
ENSG00000157827	FMNL2	formin-like 2 [Source:HGNC Symbol;Acc:18267]	1.218957774	2.877295262	3.521817824	0.00240884	0.044751874
ENSG00000187608	ISG15	ISG15 ubiquitin-like modifier [Source:HGNC Symbol;Acc:4053]	1.306854269	5.141889629	4.600838333	0.000217126	0.018491314
ENSG00000135148	TRAFD1	TRAF-type zinc finger domain containing 1 [Source:HGNC Symbol;Acc:24808]	0.635977453	6.290605261	4.828884055	0.000131452	0.017617263
ENSG00000121858	TNFSF10	tumor necrosis factor (ligand) superfamily, member 10 [Source:HGNC Symbol;Acc:11925]	1.47246673	6.795958027	4.061607749	0.000720581	0.028749191
ENSG00000132530	XAF1	XIAP associated factor 1 [Source:HGNC Symbol;Acc:30932]	1.239244915	6.713690464	4.254790313	0.000468128	0.024750884
ENSG00000136514	RTP4	receptor (chemosensory) transporter protein 4 [Source:HGNC Symbol;Acc:23992]	1.078388697	2.606514963	5.363498005	4.13E-05	0.014709306
ENSG00000162654	GBP4	guanylate binding protein 4 [Source:HGNC Symbol;Acc:20480]	0.944166779	7.474233761	5.262139475	5.13E-05	0.014709306
ENSG00000134321	RSAD2	radical S-adenosyl methionine domain containing 2 [Source:HGNC Symbol;Acc:30908]	1.816915593	3.593318323	4.285231165	0.000437424	0.023877605
ENSG00000138760	SCARB2	scavenger receptor class B, member 2 [Source:HGNC Symbol;Acc:1665]	0.535142567	6.480517582	3.588545142	0.002075636	0.041802487
ENSG00000136816	TOR1B	torsin family 1, member B (torsin B) [Source:HGNC Symbol;Acc:11995]	0.663673366	4.98541616	3.496457439	0.00254893	0.046112307
ENSG00000089127	OAS1	2'-5'-oligoadenylate synthetase 1, 40/46kDa [Source:HGNC Symbol;Acc:8086]	1.598051809	5.722741753	4.136311858	0.000609797	0.027399297
ENSG00000184979	USP18	ubiquitin specific peptidase 18 [Source:HGNC Symbol;Acc:12616]	1.544637495	2.45812233	4.13439902	0.000612408	0.027399297
ENSG00000172159	FRMD3	FERM domain containing 3 [Source:HGNC Symbol;Acc:24125]	0.799926681	2.598789809	3.778358404	0.001357956	0.0355533
ENSG00000188157	AGRN	agrin [Source:HGNC Symbol;Acc:329]	1.134100079	2.978040444	3.85198037	0.001151712	0.032440761
ENSG00000160932	LY6E	lymphocyte antigen 6 complex, locus E [Source:HGNC Symbol;Acc:6727]	0.775748578	7.598990712	3.581890909	0.0021067	0.042068532
ENSG00000010030	ETV7	ets variant 7 [Source:HGNC Symbol;Acc:18160]	2.149877216	1.58286997	5.737288776	1.87E-05	0.013935222
ENSG00000100596	SPTLC2	serine palmitoyltransferase, long chain base subunit 2 [Source:HGNC Symbol;Acc:11278]	0.646514272	6.897021946	3.80281042	0.001285661	0.034556422
ENSG00000102524	TNFSF13B	tumor necrosis factor (ligand) superfamily, member 13b [Source:HGNC Symbol;Acc:11929]	0.717716882	5.293242349	3.697271866	0.001627977	0.038488861
ENSG00000133106	EPSTI1	epithelial stromal interaction 1 (breast) [Source:HGNC Symbol;Acc:16465]	1.270190821	5.840277306	5.794941855	1.66E-05	0.013144916
ENSG00000161929	SCIMP	SLP adaptor and CSK interacting membrane protein [Source:HGNC Symbol;Acc:33504]	1.084249727	4.72357291	4.168538057	0.000567456	0.026512944
ENSG00000187741	FANCA	Fanconi anemia, complementation group A [Source:HGNC Symbol;Acc:3582]	0.872753888	2.72756934	4.763466569	0.000151741	0.017617263
ENSG00000168394	TAP1	transporter 1, ATP-binding cassette, sub-family B (MDR/TAP) [Source:HGNC Symbol;Acc:43]	0.727651809	7.802947042	4.401186342	0.000337949	0.021048132
ENSG00000002549	LAP3	leucine aminopeptidase 3 [Source:HGNC Symbol;Acc:18449]	1.067933047	6.833134517	5.041232558	8.27E-05	0.01476645
ENSG00000038945	MSR1	macrophage scavenger receptor 1 [Source:HGNC Symbol;Acc:7376]	1.608415386	3.280967045	3.911020479	0.001009177	0.031246743
ENSG00000185745	IFIT1	interferon-induced protein with tetratricopeptide repeats 1 [Source:HGNC Symbol;Acc:5407]	2.156221758	3.310449393	3.528677842	0.002372273	0.044511613
ENSG00000130487	KLHDC7B	kelch domain containing 7B [Source:HGNC Symbol;Acc:25145]	0.66894254	3.371433622	4.565922276	0.000234548	0.018491314
ENSG00000134326	CMPK2	cytidine monophosphate (UMP-CMP) kinase 2, mitochondrial [Source:HGNC Symbol;Acc:27015]	1.560905589	4.280443878	4.159942639	0.000578451	0.026614752
ENSG00000142089	IFITM3	interferon induced transmembrane protein 3 [Source:HGNC Symbol;Acc:5414]	1.412869368	6.913201035	4.939039833	0.000103317	0.015706371
ENSG00000128383	APOBEC3A	apolipoprotein B mRNA editing enzyme, catalytic polypeptide-like 3A [Source:HGNC Symbol;Acc:17343]	1.286860204	5.906180103	4.179029777	0.00055432	0.026387147
ENSG00000137959	IFI44L	interferon-induced protein 44-like [Source:HGNC Symbol;Acc:17817]	2.024948107	4.600095221	4.590582651	0.000222103	0.018491314
ENSG00000254415	SIGLEC14	sialic acid binding Ig-like lectin 14 [Source:HGNC Symbol;Acc:32926]	0.610337075	4.811960191	3.683286204	0.001679683	0.038980041
ENSG00000119917	IFIT3	interferon-induced protein with tetratricopeptide repeats 3 [Source:HGNC Symbol;Acc:5411]	1.843058772	4.656319312	3.71705786	0.001557522	0.037815964
ENSG00000135636	DYSF	dysferlin, limb girdle muscular dystrophy 2B (autosomal recessive) [Source:HGNC Symbol;Acc:3097]	0.935936303	6.019732868	5.139589478	6.68E-05	0.014709306
ENSG00000126709	IFI6	interferon, alpha-inducible protein 6 [Source:HGNC Symbol;Acc:4054]	1.320081319	5.564051492	4.092669912	0.000672249	0.028402693
ENSG00000116663	FBXO6	F-box protein 6 [Source:HGNC Symbol;Acc:13585]	0.947943729	4.423110008	5.641906728	2.29E-05	0.014164153
ENSG00000025708	TYMP	thymidine phosphorylase [Source:HGNC Symbol;Acc:3148]	1.256074318	7.851702369	6.132403235	8.27E-06	0.012086988
ENSG00000115415	STAT1	signal transducer and activator of transcription 1, 91kDa [Source:HGNC Symbol;Acc:11362]	1.320159643	8.653365803	5.295638431	4.78E-05	0.014709306
ENSG00000130489	SCO2	SCO cytochrome oxidase deficient homolog 2 (yeast) [Source:HGNC Symbol;Acc:10604]	0.941894739	5.806937838	5.38948032	3.91E-05	0.014709306
ENSG00000140105	WARS	tryptophanyl-tRNA synthetase [Source:HGNC Symbol;Acc:12729]	1.051004314	8.206564894	4.723003815	0.000165857	0.017747144
ENSG00000138119	MYOF	myoferlin [Source:HGNC Symbol;Acc:3656]	1.384833652	5.657687929	4.999483407	9.06E-05	0.01476645
ENSG00000141574	SECTM1	secreted and transmembrane 1 [Source:HGNC Symbol;Acc:10707]	1.014879954	6.649779041	4.766458081	0.000150747	0.017617263
ENSG00000154451	GBP5	guanylate binding protein 5 [Source:HGNC Symbol;Acc:19895]	1.214642114	7.941044388	5.455532827	3.39E-05	0.014709306
ENSG00000179921	GPBAR1	G protein-coupled bile acid receptor 1 [Source:HGNC Symbol;Acc:19680]	1.116548663	4.357184432	3.888077746	0.00106234	0.031574573
ENSG00000103313	MEFV	Mediterranean fever [Source:HGNC Symbol;Acc:6998]	1.013658272	5.832125447	4.161312745	0.000576684	0.026614752
ENSG00000125148	MT2A	metallothionein 2A [Source:HGNC Symbol;Acc:7406]	0.938068572	5.059294925	4.194770373	0.000535185	0.025912476
ENSG00000187116	LILRA5	leukocyte immunoglobulin-like receptor, subfamily A (with TM domain), member 5 [Source:HGNC Symbol;Acc:16309]	0.544082194	6.297848288	3.496170387	0.00255056	0.046112307
ENSG00000188820	FAM26F	family with sequence similarity 26, member F [Source:HGNC Symbol;Acc:33391]	0.960159871	4.656805305	4.030214336	0.000772977	0.029088954
ENSG00000117228	GBP1	guanylate binding protein 1, interferon-inducible [Source:HGNC Symbol;Acc:4182]	1.467873933	6.615429894	5.103474896	7.23E-05	0.014709306
ENSG00000168899	VAMP5	vesicle-associated membrane protein 5 (myobrevin) [Source:HGNC Symbol;Acc:12646]	0.796966014	5.333333133	5.174682984	6.20E-05	0.014709306
ENSG00000188282	RUFY4	RUN and FYVE domain containing 4 [Source:HGNC Symbol;Acc:24804]	1.612432884	0.856014709	5.066804419	7.82E-05	0.01476645
ENSG00000164136	IL15	interleukin 15 [Source:HGNC Symbol;Acc:5977]	0.770985892	3.602235686	3.647910508	0.00181788	0.039767377
ENSG00000088827	SIGLEC1	sialic acid binding Ig-like lectin 1, sialoadhesin [Source:HGNC Symbol;Acc:11127]	2.482814649	4.095518637	4.658507829	0.000191175	0.018204128
ENSG00000169245	CXCL10	chemokine (C-X-C motif) ligand 10 [Source:HGNC Symbol;Acc:10637]	2.700293713	1.913296593	4.774677851	0.00014805	0.017617263
ENSG00000165949	IFI27	interferon, alpha-inducible protein 27 [Source:HGNC Symbol;Acc:5397]	3.669980465	-0.058576873	5.874493111	1.41E-05	0.012431147
ENSG00000149131	SERPING1	serpin peptidase inhibitor, clade G (C1 inhibitor), member 1 [Source:HGNC Symbol;Acc:1228]	2.637799776	3.459377159	5.904948484	1.32E-05	0.012431147
ENSG00000127951	FGL2	fibrinogen-like 2 [Source:HGNC Symbol;Acc:3696]	1.124666816	9.430347676	3.714204123	0.001567493	0.03793687
ENSG00000177989	ODF3B	outer dense fiber of sperm tails 3B [Source:HGNC Symbol;Acc:34388]	0.985037323	5.033261398	5.008800623	8.88E-05	0.01476645
ENSG00000185339	TCN2	transcobalamin II [Source:HGNC Symbol;Acc:11653]	1.385518342	4.046143154	3.899409775	0.00103574	0.031246743
ENSG00000168062	BATF2	basic leucine zipper transcription factor, ATF-like 2 [Source:HGNC Symbol;Acc:25163]	2.436995024	0.598791068	4.932464971	0.000104809	0.015763788
ENSG00000138755	CXCL9	chemokine (C-X-C motif) ligand 9 [Source:HGNC Symbol;Acc:7098]	1.829944675	0.583356304	3.525942277	0.002386789	0.044604711
